# Supplementary material for: Phylogenetic comparative analysis of the cerebello-cerebral system in 34 species highlights primate-general expansion of cerebellar crura I-II
Source: Commun Biol. 2023 Nov 22;6:1188. doi: 10.1038/s42003-023-05553-z (PMC10665558; doi:10.1038/s42003-023-05553-z)
Supplement: Supplementary file 5 — Supplementary Data 2 [file 42003_2023_5553_MOESM5_ESM.xlsx]

## Sheet: Figure 1
N/A

## Sheet: Figure 2
WilsonReederName	English Name	SpecimenID	Wikipedia Name	Hominoidea	Clade	CerebellarVol	SurfaceArea	CerebralVol	AbsGI	FoldingLength	FoldingNumber	Lambda	Delta	CrusVol_obs1	CrusVol_obs2	CrusVol_obs3	CrusVol_1_3	BodyMass	CerebroCerebellar	CerebellarCrus	CerebellarMass	CerebralMass	CrusMass	ROC	ROCCrus
Cebus_apella	Tufted capuchin	ApelleCebusApell_f4b9	Tufted_capuchin	Nonape	Cebidae	3.71521	4.14478	4.55972	2.63316	3.02448	1,568201724066995	14.9051	5.73887	3.00518	NA	NA	3.00518	0,4677560512440329	14,30512403734473	19.497	3.24746	4.09197	2.53742	3.62102	24.219
Ateles_paniscus	Black spider monkey	Atele_6717	Red-faced_spider_monkey	Nonape	Atelidae	3.99364	4.39911	4.92822	2.68624	3.28434	1,929418925714293	14.1146	5.96747	NA	NA	NA	NA	0,9180303367848800	11,62563986751707	NA	3.07561	4.01019	NA	NA	NA
Ateles_paniscus	Black spider monkey	AteleAtelesAter_7245	Red-faced_spider_monkey	Nonape	Atelidae	3.90046	4.31889	4.84508	2.53719	3.25209	1,863322860120456	13.4993	4.91309	NA	NA	NA	NA	0,9180303367848800	11,36019075391935	NA	2.98243	3.92705	NA	NA	NA
Daubentonia_madagascariensis	Aye-aye	AyeAyeDaubentoni_cb56	Aye_aye	Nonape	Lemuriformes	3.48179	3.77816	4.23429	1.86556	2.71327	1,414973347970818	18.0997	2.56152	2.57287	NA	NA	2.57287	0,4073909044707316	17,68071752859365	12.3333	3.0744	3.8269	2.16548	3.42463	14.0684
Colobus_polykomos	King colobus	ColobeColobusPol_6118	King_colobus	Nonape	Colobinae	3.76246	4.18159	4.60712	2.665	3.06727	1,633468455579586	14.2539	5.8843	2.92531	2.92226	NA	2.92531	0,9590413923210936	14,30026224183517	14.5496	2.80342	3.64807	1.96627	3.69417	17.027
Aotus_trivirgatus	Douroucouli,Owl monkey,Northern night monkey	DouroucouliAotus_091c	Three-striped_night_monkey	Nonape	Cebidae	3.21125	3.64732	4.06988	1.77659	2.45163	1,000000000000000	26.0664	2.65923	2.33546	NA	NA	2.33546	-0.00480371	13,84765743802102	13.3108	3.21606	4.07468	2.34026	3.14922	15.3546
Galago_demidoff	Demidoff's galago	GalagoDemidoviiG_6cf3	Prince_Demidoffs_bushbaby	Nonape	Galagonidae	2.50591	3.09287	3.28448	1.65476	1.90322	0.778151	27.377	1.78731	NA	NA	NA	NA	-1.12494	16,65083935940401	NA	3.63085	4.40942	NA	NA	NA
Semnopithecus_entellus	Hanuman langur	LangurIndienPith_8390	Northern_plains_gray_langur	Nonape	Colobinae	3.82921	4.24328	4.69824	2.6708	3.1263	1,698970004336019	14.0077	6.08752	NA	NA	NA	NA	1,1685564068637246	13,51988382352123	NA	2.66065	3.52968	NA	NA	NA
Eulemur_mongoz	Mongoose lemur	LemurMongosLemur_b941	Mongoose_lemur	Nonape	Lemuriformes	3.50834	3.74522	4.16123	1.93454	2.63938	1,397940008672038	19.3514	3.08378	NA	NA	NA	NA	0.0835026	22,23834376747714	NA	3.42483	4.07773	NA	NA	NA
Lepilemur_ruficaudatus	Red-tailed sportive lemur	LepilemurAQueueR_309f	Red-tailed_sportive_lemur	Nonape	Lemuriformes	2.94561	3.28651	3.61144	1.5646	2.03705	0.845098	33.661	0.930144	NA	NA	NA	NA	-0.0942041	21,58592476664395	NA	3.03981	3.70564	NA	NA	NA
Lemur_catta	Ring-tailed lemur	MakiCattaLemurCa_dec8	Ring-tailed_lemur	Nonape	Lemuriformes	3.30861	3.67266	4.10236	1.79173	2.59358	1,361727836017593	19.3308	2.33168	NA	NA	NA	NA	0,3443922736851107	16,07886610852021	NA	2.96422	3.75796	NA	NA	NA
Cercocebus_atys	Sooty mangabey	MangabeyCouronne_6b65	Cercocebus_lunulatus	Nonape	Papionini	3.72936	4.31198	4.7134	3.05651	3.2407	1,869231719730976	11.2411	6.16312	NA	NA	NA	NA	0,9344984512435676	10,37440651418584	NA	2.79486	3.7789	NA	NA	NA
Saguinus_oedipus	Cotton-top tamarin	MarsousetOedipom_e834	Cotton-top_tamarin	Nonape	Cebidae	2.87509	3.44582	3.79619	1.70036	2.20932	0.954243	30.1355	2.17075	NA	NA	NA	NA	-0.365523	11,99230531748038	NA	3.24061	4.16171	NA	NA	NA
Mirza_coquereli	Coquerel's mouse lemur	MicrocebeDeCoque_e3a9	Coquerels_giant_mouse_lemur	Nonape	Lemuriformes	2.94638	3.28427	3.58937	1.61018	2.02351	0.845098	33.332	1.56306	NA	NA	NA	NA	-0.505845	22,75165107970448	NA	3.45223	4.09522	NA	NA	NA
Microcebus_murinus	Grey mouse lemur	MicrocebeMignonM_ca6c	Gray_mouse_lemur	Nonape	Lemuriformes	2.23017	2.7971	2.90812	1.49237	1.64251	0.954243	28.7162	0	NA	NA	NA	NA	-1.18709	20,99198589620516	NA	3.41726	4.0952	NA	NA	NA
Cercopithecus_cephus_cephus	Moustached guenon	MoustacLasiopygi_23cc	Moustached_guenon	Nonape	Cercopithecini	3.56788	4.23851	4.61844	2.98584	3.16791	1,732393759822969	11.6691	5.93087	NA	NA	NA	NA	0,5544891600038189	8.90102	NA	3.0134	4.06396	NA	NA	NA
Loris_tardigradus	Red slender loris	NycticebusTardig_08cb	Red_slender_loris	Nonape	Loridae	2.64997	3.20604	3.4873	1.57287	2.11548	1,041392685158225	22.6798	0.978701	NA	NA	NA	NA	-0.714443	14,54379987513340	NA	3.36442	4.20174	NA	NA	NA
Callithrix_penicillata	Black-pencilled marmoset	OuistitiAPinceau_b4aa	Black-tufted_marmoset	Nonape	Cebidae	2.68564	3.34276	3.59527	1.82568	2.15273	0.845098	25.5491	2.71476	NA	NA	NA	NA	-0.484126	12,31320981099153	NA	3.16977	4.0794	NA	NA	NA
Trachypithecus_(Trachypithecus)_germaini	Indochinese lutung	PithecusGermaini_6a2c	Indochinese_lutung	Nonape	Colobinae	3.57473	4.15368	4.57964	2.60673	3.04635	1,643452676486187	14.1525	5.72713	NA	NA	NA	NA	NA	9.88765	NA	NA	NA	NA	NA	NA
Saimiri_sciureus	Common squirrel monkey	SaimiriCassiquia_7176	Squirrel_monkey	Nonape	Cebidae	2.94593	3.6909	3.97274	2.27994	2.59764	1,146128035678238	16.2881	4.25144	2.01284	NA	NA	2.01284	-0.0974532	9.40134	11.6656	3.04338	4.07019	2.11029	2.89206	13.2062
Saimiri_sciureus	Common squirrel monkey	SaimiriCassiquia_eb44	Squirrel_monkey	Nonape	Cebidae	2.98095	3.6145	3.88579	2.1852	2.52006	1,230448921378274	16.7394	4.0595	NA	NA	NA	NA	-0.0974532	12,44984263722805	NA	3.07841	3.98324	NA	NA	NA
Lagothrix_lagotricha	Common woolly monkey	SingeLaineuxLago_0f84	Brown_woolly_monkey	Nonape	Atelidae	3.74782	4.25142	4.69359	2.7408	3.18264	1,716003343634799	12.3321	5.55021	2.94139	2.89365	NA	2.94139	0,8543060418010806	11,32984980174666	15.616	2.89351	3.83929	2.08708	3.67408	18.5058
Varecia_variegata_variegata	Black-and-white ruffed lemur	VariNoirEtBlancL_4d0e	Black-and-white_ruffed_lemur	Nonape	Lemuriformes	3.52852	3.67129	4.205	1.52571	2.60093	1,414973347970818	22.5551	0.481061	NA	NA	NA	NA	0,5532760461370995	21,06323990560103	NA	2.97525	3.65172	NA	NA	NA
Chlorocebus_sabaeus	Green monkey	VervetCercopithe_72ae	Green_monkey	Nonape	Cercopithecini	3.62003	4.25596	4.72938	2.62151	3.17059	1,812913356642855	13.6511	5.34676	2.70329	2.73091	NA	2.70329	0,6346787521786823	7.77409	12.1132	2.98535	4.09471	2.06861	3.56396	13.7827
Papio_hamadryas	Hamadryas baboon	BabouinCercopith_a723	Hamadryas_baboon	Nonape	Papionini	3.97673	4.47909	4.95357	3.10619	3.39854	1,949390006644913	11.337	6.36946	3.26505	NA	NA	3.26505	1,1507564398603090	10,54771174794044	19.4233	2.82597	3.80282	2.1143	3.88294	24.1054
Macaca_fascicularis	Crab-eating macaque	MacacaFascicular_3a21	Crab-eating_macaque	Nonape	Papionini	3.75832	4.35517	4.7615	3.13581	3.24805	1,812913356642855	11.906	6.84429	NA	NA	NA	NA	0,6284911049671229	9.92691	NA	3.12983	4.13301	NA	NA	NA
Macaca_fascicularis	Crab-eating macaque	MacacaFascicularis_32200	Crab-eating_macaque	Nonape	Papionini	3.75094	4.20168	4.66599	2.54995	3.08732	1,556302500767287	15.009	5.50774	NA	NA	NA	NA	0,6284911049671229	12,16052650211228	NA	3.12245	4.0375	NA	NA	NA
Macaca_fascicularis	Crab-eating macaque	MacacaFascicularis_32202	Crab-eating_macaque	Nonape	Papionini	3.88606	4.29169	4.75608	2.73203	3.16738	1,698970004336019	14.4063	6.11093	NA	NA	NA	NA	0,6284911049671229	13,48897933567328	NA	3.25757	4.12759	NA	NA	NA
Macaca_fascicularis	Crab-eating macaque	MacacaFascicularis_32204	Crab-eating_macaque	Nonape	Papionini	3.82194	4.23039	4.66492	2.72875	3.11941	1,633468455579586	14.0615	5.88087	NA	NA	NA	NA	0,6284911049671229	14,35566378600017	NA	3.19345	4.03642	NA	NA	NA
Macaca_fascicularis	Crab-eating macaque	MacacaFascicularis_32205	Crab-eating_macaque	Nonape	Papionini	3.86265	4.29002	4.75062	2.74444	3.16761	1,707570176097936	14.1183	6.19673	NA	NA	NA	NA	0,6284911049671229	12,94303542730080	NA	3.23416	4.12213	NA	NA	NA
Macaca_fascicularis	Crab-eating macaque	MacacaFascicularis_mf01	Crab-eating_macaque	Nonape	Papionini	3.83122	4.222	4.65195	2.73033	3.11256	1,662757831681574	13.7055	6.01302	NA	NA	NA	NA	0,6284911049671229	15,11032910259054	NA	3.20273	4.02346	NA	NA	NA
Macaca_fascicularis	Crab-eating macaque	MacacaFascicularis_mf02	Crab-eating_macaque	Nonape	Papionini	3.73972	4.1953	4.63717	2.62643	3.08931	1,643452676486187	14.205	5.66135	NA	NA	NA	NA	0,6284911049671229	12,66345165751105	NA	3.11123	4.00868	NA	NA	NA
Gorilla_beringei_graueri	Eastern lowland gorilla	GorillaBeringeiG_0854	Eastern gorilla	Ape	Hominoidea	4.6643	4.74669	5.43602	2.74278	3.64383	2,079181246047625	14.2611	5.54184	NA	NA	NA	NA	2,1139433523068369	16,91528426415545	NA	2.55035	3.32207	NA	NA	NA
Gorilla_gorilla_gorilla	Western lowland gorilla	Gorilla_kinyani	Western lowland gorilla	Ape	Hominoidea	4.76643	4.75365	5.37601	3.05606	3.65652	2,029383777685210	12.1509	6.43102	4.1175	NA	NA	4.1175	2,0826058726978984	24,57076430925899	22.4427	2.68382	3.2934	2.0349	4.65605	28.9369
Lophocebus_albigena	Grey-cheeked mangabey	MangabeyCercoceb_4458	Grey-cheeked_mangabey	Nonape	Papionini	3.80075	4.29511	4.69183	3.03906	3.23516	1,763427993562937	10.9729	5.99367	NA	NA	NA	NA	0,8419848045901139	12,85038889087582	NA	2.95876	3.84985	NA	NA	NA
Cebus_capucinus	White-faced sapajou	SapajouCapucinCe_d971	White-headed_capuchin	Nonape	Cebidae	3.63088	4.15011	4.60261	2.49585	3.03447	1,602059991327962	15.467	5.31732	NA	NA	NA	NA	0,4565178578052627	10,67262454851301	NA	3.17436	4.14609	NA	NA	NA
Pongo_pygmaeus	Bornean orangutan	Orangutan_80bb	Orangutan	Ape	Hominoidea	4.4109	4.64338	5.2659	2.80732	3.54588	2,053078443483420	12.9615	6.03595	3.78398	3.84503	NA	3.78398	1,7674675553735950	13,96377000811396	23.6088	2.64343	3.49843	2.01651	4.29394	30.9051
Macaca_mulatta	Rhesus monkey	MacacaMulatta_32198	Rhesus_macaque	Nonape	Papionini	4.03418	4.41536	4.89032	2.9557	3.3105	1,949390006644913	12.6009	6.43053	NA	NA	NA	NA	0,8320616145907270	13,92704334657366	NA	3.20212	4.05826	NA	NA	NA
Macaca_mulatta	Rhesus monkey	MacacaMulatta_32199	Rhesus_macaque	Nonape	Papionini	4.03208	4.41981	4.90969	2.89867	3.30276	1,832508912706236	13.2738	6.45635	NA	NA	NA	NA	0,8320616145907270	13,25534337384959	NA	3.20002	4.07763	NA	NA	NA
Macaca_mulatta	Rhesus monkey	MacacaMulatta_32201	Rhesus_macaque	Nonape	Papionini	4.02744	4.39124	4.86075	2.92587	3.28578	1,812913356642855	12.7726	6.36214	NA	NA	NA	NA	0,8320616145907270	14,67881673740492	NA	3.19537	4.02868	NA	NA	NA
Macaca_mulatta	Rhesus monkey	MacacaMulatta_32203	Rhesus_macaque	Nonape	Papionini	4.01113	4.39196	4.87025	2.88831	3.27599	1,819543935541869	13.2848	6.41852	NA	NA	NA	NA	0,8320616145907270	13,83167837119889	NA	3.17906	4.03819	NA	NA	NA
Macaca_mulatta	Rhesus monkey	MacacaMulatta_mm01	Rhesus_macaque	Nonape	Papionini	3.9536	4.41418	4.89704	2.91742	3.31544	1,832508912706236	12.6554	6.22496	NA	NA	NA	NA	0,8320616145907270	11,39095166473897	NA	3.12154	4.06498	NA	NA	NA
Pan_troglodytes_troglodytes	Central chimpanzee	Chimp_Abby_Yerkes	Chimpanzee	Ape	Hominoidea	4.75929	4.87769	5.49964	3.36338	3.71979	2,322219294733919	12.413	8.17787	NA	NA	4.24047	4.24047	1,7222224639697303	18,18246195519621	30.282	3.03707	3.77741	2.51825	4.60264	43.4349
Pan_troglodytes_troglodytes	Central chimpanzee	Chimp_Amanda_Yerkes	Chimpanzee	Ape	Hominoidea	4.70139	4.85946	5.48495	3.29865	3.6991	2,278753600952829	12.9958	7.96829	NA	NA	4.24239	4.24239	1,7222224639697303	16,46011149525411	34.7541	2.97916	3.76273	2.52017	4.51594	53.2663
Pan_troglodytes_troglodytes	Central chimpanzee	Chimp_Artemus_Yerkes	Chimpanzee	Ape	Hominoidea	4.68029	4.82983	5.41646	3.42273	3.66388	2,281033367247728	12.6145	8.34658	NA	NA	4.15354	4.15354	1,7222224639697303	18,35838120276920	29.7338	2.95807	3.69423	2.43132	4.52704	42.3159
Pan_troglodytes_troglodytes	Central chimpanzee	Chimp_Arthur_Yerkes	Chimpanzee	Ape	Hominoidea	4.76776	4.82306	5.44915	3.20487	3.66931	2,264817823009536	12.9881	7.75386	NA	NA	4.25785	4.25785	1,7222224639697303	20,82581959381813	30.9093	3.04553	3.72693	2.53562	4.60718	44.7374
Pan_troglodytes_troglodytes	Central chimpanzee	Chimp_Azalea_Yerkes	Chimpanzee	Ape	Hominoidea	4.75623	4.78698	5.37684	3.29564	3.63285	2,257678574869185	12.7993	7.86075	NA	NA	4.19156	4.19156	1,7222224639697303	23,95491577939848	27.2477	3.03401	3.65462	2.46934	4.61808	37.4527
Pan_troglodytes_troglodytes	Central chimpanzee	Chimp_Barbara_Yerkes	Chimpanzee	Ape	Hominoidea	4.77126	4.82833	5.45405	3.21965	3.66964	2,227886704613673	13.3086	7.75671	NA	NA	4.1811	4.1811	1,7222224639697303	20,75915238850998	25.6943	3.04904	3.73183	2.45888	4.64229	34.5791
Pan_troglodytes_troglodytes	Central chimpanzee	Chimp_Barney_Yerkes	Chimpanzee	Ape	Hominoidea	4.79036	4.88905	5.4801	3.55772	3.72037	2,318063334962762	12.3651	8.56368	4.21919	4.20082	NA	4.21919	1,7222224639697303	20,42995823902474	26.8429	3.06814	3.75787	2.49697	4.65462	36.6921
Pan_troglodytes_troglodytes	Central chimpanzee	Chimp_Carl_Yerkes	Chimpanzee	Ape	Hominoidea	4.59839	4.82325	5.433	3.28672	3.67883	2,296665190261531	12.6396	7.62497	NA	NA	4.15767	4.15767	1,7222224639697303	14,63478248868469	36.2479	2.87616	3.71078	2.43545	4.40288	56.8575
Pan_troglodytes_troglodytes	Central chimpanzee	Chimp_David_Yerkes	Chimpanzee	Ape	Hominoidea	4.6052	4.82597	5.46971	3.12618	3.65353	2,201397124320451	13.7571	7.99601	4.07445	NA	NA	4.07445	1,7222224639697303	13,66102355936824	29.4614	2.88297	3.74749	2.35223	4.45362	41.7664
Homo_sapiens	Human	Human_51058	Human	Ape	Hominoidea	5.09644	5.29884	5.98532	4.20869	4.09845	2,621176281775035	11.3432	10.1919	4.54604	4.61495	NA	4.54604	1,8129133566428557	12,91577933608483	28.1576	3.28353	4.17241	2.73312	4.95282	39.1936
Homo_sapiens	Human	Human_51060	Human	Ape	Hominoidea	5.12767	5.28994	5.94652	4.37633	4.06367	2,558708570533166	11.5462	11.0642	NA	NA	4.65571	4.65571	1,8129133566428557	15,17546164508896	33.7326	3.31475	4.13361	2.8428	4.94897	50.9037
Homo_sapiens	Human	Human_51061	Human	Ape	Hominoidea	5.13098	5.27077	5.92643	4.31856	4.07002	2,648360010980932	10.838	10.4576	NA	NA	4.62523	4.62523	1,8129133566428557	16,01594949327131	31.2069	3.31807	4.11351	2.81232	4.96852	45.3634
Homo_sapiens	Human	Human_51062	Human	Ape	Hominoidea	5.13885	5.24533	5.919	4.1195	4.03128	2,511883360978874	12.1042	10.3181	4.57815	NA	NA	4.57815	1,8129133566428557	16,58990673125587	27.4978	3.32594	4.10609	2.76523	4.9992	37.9268
Homo_sapiens	Human	Human_51063	Human	Ape	Hominoidea	5.14713	5.34152	6.01897	4.40942	4.13242	2,646403726223070	11.0688	10.6502	NA	NA	4.62058	4.62058	1,8129133566428557	13,43250836726074	29.7476	3.33422	4.20606	2.80767	4.99379	42.3439
Homo_sapiens	Human	Human_51114	Human	Ape	Hominoidea	5.20252	5.37348	6.08019	4.3205	4.16282	2,705863712283919	11.1675	10.6592	NA	NA	4.66641	4.66641	1,8129133566428557	13,25338805279132	29.0994	3.38961	4.26728	2.85349	5.05317	41.0426
Homo_sapiens	Human	Human_51116	Human	Ape	Hominoidea	5.20517	5.37281	6.05468	4.4861	4.15879	2,660865478003869	10.9101	10.9138	4.68367	NA	NA	4.68367	1,8129133566428557	14,14124381394425	30.0953	3.39226	4.24177	2.87075	5.04968	43.052
Homo_sapiens	Human	Human_51118	Human	Ape	Hominoidea	5.22127	5.28424	5.96451	4.20155	4.08908	2,597695185925512	11.1025	10.1218	4.72805	NA	NA	4.72805	1,8129133566428557	18,06176809236573	32.1203	3.40836	4.1516	2.91514	5.05301	47.3195
Homo_sapiens	Human	Human_51152	Human	Ape	Hominoidea	5.15842	5.37181	6.05158	4.4972	4.16269	2,653212513775344	10.7713	10.7998	4.61524	NA	4.57329	4.61524	1,8129133566428557	12,78899715380477	28.6304	3.3455	4.23867	2.80233	5.01193	40.1158
Homo_sapiens	Human	Human_51153	Human	Ape	Hominoidea	5.20491	5.35465	6.04702	4.35329	4.13926	2,656098202012832	11.3935	10.7238	4.67955	NA	NA	4.67955	1,8129133566428557	14,38416145804180	29.8289	3.392	4.23411	2.86663	5.05107	42.5088
Pan_paniscus	Pygmy chimpanzee	Bonobo_brian	Bonobo	Ape	Hominoidea	4.68492	4.78294	5.38567	3.22112	3.65964	2,049218022670181	11.8912	7.33742	3.82132	NA	NA	3.82132	1,5921767573958667	19,91822453899218	13.6898	3.09274	3.79349	2.22914	4.62098	15.8611
Hylobates_lar	Common gibbon	Gibbon_buddy	Gibbon	Ape	Hominoidea	3.93858	4.31324	4.78308	2.75445	3.25272	1,785329835010767	12.1827	5.40406	NA	NA	NA	NA	0,7478000908643688	14,30538889030429	NA	3.19078	4.03528	NA	NA	NA

## Sheet: Figure 3
WilsonReederName	English Name	SpecimenID	Wikipedia Name	Hominoidea	Clade	CerebellarVol	SurfaceArea	CerebralVol	AbsGI	FoldingLength	FoldingNumber	Lambda	Delta	CrusVol_obs1	CrusVol_obs2	CrusVol_obs3	CrusVol_1_3	BodyMass	CerebroCerebellar	CerebellarCrus	CerebellarMass	CerebralMass	CrusMass	ROC	ROCCrus
Cebus_apella	Tufted capuchin	ApelleCebusApell_f4b9	Tufted_capuchin	Nonape	Cebidae	3.71521	4.14478	4.55972	2.63316	3.02448	1,568201724066995	14.9051	5.73887	3.00518	NA	NA	3.00518	0,4677560512440329	14,30512403734473	19.497	3.24746	4.09197	2.53742	3.62102	24.219
Ateles_paniscus	Black spider monkey	Atele_6717	Red-faced_spider_monkey	Nonape	Atelidae	3.99364	4.39911	4.92822	2.68624	3.28434	1,929418925714293	14.1146	5.96747	NA	NA	NA	NA	0,9180303367848800	11,62563986751707	NA	3.07561	4.01019	NA	NA	NA
Ateles_paniscus	Black spider monkey	AteleAtelesAter_7245	Red-faced_spider_monkey	Nonape	Atelidae	3.90046	4.31889	4.84508	2.53719	3.25209	1,863322860120456	13.4993	4.91309	NA	NA	NA	NA	0,9180303367848800	11,36019075391935	NA	2.98243	3.92705	NA	NA	NA
Daubentonia_madagascariensis	Aye-aye	AyeAyeDaubentoni_cb56	Aye_aye	Nonape	Lemuriformes	3.48179	3.77816	4.23429	1.86556	2.71327	1,414973347970818	18.0997	2.56152	2.57287	NA	NA	2.57287	0,4073909044707316	17,68071752859365	12.3333	3.0744	3.8269	2.16548	3.42463	14.0684
Colobus_polykomos	King colobus	ColobeColobusPol_6118	King_colobus	Nonape	Colobinae	3.76246	4.18159	4.60712	2.665	3.06727	1,633468455579586	14.2539	5.8843	2.92531	2.92226	NA	2.92531	0,9590413923210936	14,30026224183517	14.5496	2.80342	3.64807	1.96627	3.69417	17.027
Aotus_trivirgatus	Douroucouli,Owl monkey,Northern night monkey	DouroucouliAotus_091c	Three-striped_night_monkey	Nonape	Cebidae	3.21125	3.64732	4.06988	1.77659	2.45163	1,000000000000000	26.0664	2.65923	2.33546	NA	NA	2.33546	-0.00480371	13,84765743802102	13.3108	3.21606	4.07468	2.34026	3.14922	15.3546
Galago_demidoff	Demidoff's galago	GalagoDemidoviiG_6cf3	Prince_Demidoffs_bushbaby	Nonape	Galagonidae	2.50591	3.09287	3.28448	1.65476	1.90322	0.778151	27.377	1.78731	NA	NA	NA	NA	-1.12494	16,65083935940401	NA	3.63085	4.40942	NA	NA	NA
Semnopithecus_entellus	Hanuman langur	LangurIndienPith_8390	Northern_plains_gray_langur	Nonape	Colobinae	3.82921	4.24328	4.69824	2.6708	3.1263	1,698970004336019	14.0077	6.08752	NA	NA	NA	NA	1,1685564068637246	13,51988382352123	NA	2.66065	3.52968	NA	NA	NA
Eulemur_mongoz	Mongoose lemur	LemurMongosLemur_b941	Mongoose_lemur	Nonape	Lemuriformes	3.50834	3.74522	4.16123	1.93454	2.63938	1,397940008672038	19.3514	3.08378	NA	NA	NA	NA	0.0835026	22,23834376747714	NA	3.42483	4.07773	NA	NA	NA
Lepilemur_ruficaudatus	Red-tailed sportive lemur	LepilemurAQueueR_309f	Red-tailed_sportive_lemur	Nonape	Lemuriformes	2.94561	3.28651	3.61144	1.5646	2.03705	0.845098	33.661	0.930144	NA	NA	NA	NA	-0.0942041	21,58592476664395	NA	3.03981	3.70564	NA	NA	NA
Lemur_catta	Ring-tailed lemur	MakiCattaLemurCa_dec8	Ring-tailed_lemur	Nonape	Lemuriformes	3.30861	3.67266	4.10236	1.79173	2.59358	1,361727836017593	19.3308	2.33168	NA	NA	NA	NA	0,3443922736851107	16,07886610852021	NA	2.96422	3.75796	NA	NA	NA
Cercocebus_atys	Sooty mangabey	MangabeyCouronne_6b65	Cercocebus_lunulatus	Nonape	Papionini	3.72936	4.31198	4.7134	3.05651	3.2407	1,869231719730976	11.2411	6.16312	NA	NA	NA	NA	0,9344984512435676	10,37440651418584	NA	2.79486	3.7789	NA	NA	NA
Saguinus_oedipus	Cotton-top tamarin	MarsousetOedipom_e834	Cotton-top_tamarin	Nonape	Cebidae	2.87509	3.44582	3.79619	1.70036	2.20932	0.954243	30.1355	2.17075	NA	NA	NA	NA	-0.365523	11,99230531748038	NA	3.24061	4.16171	NA	NA	NA
Mirza_coquereli	Coquerel's mouse lemur	MicrocebeDeCoque_e3a9	Coquerels_giant_mouse_lemur	Nonape	Lemuriformes	2.94638	3.28427	3.58937	1.61018	2.02351	0.845098	33.332	1.56306	NA	NA	NA	NA	-0.505845	22,75165107970448	NA	3.45223	4.09522	NA	NA	NA
Microcebus_murinus	Grey mouse lemur	MicrocebeMignonM_ca6c	Gray_mouse_lemur	Nonape	Lemuriformes	2.23017	2.7971	2.90812	1.49237	1.64251	0.954243	28.7162	0	NA	NA	NA	NA	-1.18709	20,99198589620516	NA	3.41726	4.0952	NA	NA	NA
Cercopithecus_cephus_cephus	Moustached guenon	MoustacLasiopygi_23cc	Moustached_guenon	Nonape	Cercopithecini	3.56788	4.23851	4.61844	2.98584	3.16791	1,732393759822969	11.6691	5.93087	NA	NA	NA	NA	0,5544891600038189	8.90102	NA	3.0134	4.06396	NA	NA	NA
Loris_tardigradus	Red slender loris	NycticebusTardig_08cb	Red_slender_loris	Nonape	Loridae	2.64997	3.20604	3.4873	1.57287	2.11548	1,041392685158225	22.6798	0.978701	NA	NA	NA	NA	-0.714443	14,54379987513340	NA	3.36442	4.20174	NA	NA	NA
Callithrix_penicillata	Black-pencilled marmoset	OuistitiAPinceau_b4aa	Black-tufted_marmoset	Nonape	Cebidae	2.68564	3.34276	3.59527	1.82568	2.15273	0.845098	25.5491	2.71476	NA	NA	NA	NA	-0.484126	12,31320981099153	NA	3.16977	4.0794	NA	NA	NA
Trachypithecus_(Trachypithecus)_germaini	Indochinese lutung	PithecusGermaini_6a2c	Indochinese_lutung	Nonape	Colobinae	3.57473	4.15368	4.57964	2.60673	3.04635	1,643452676486187	14.1525	5.72713	NA	NA	NA	NA	NA	9.88765	NA	NA	NA	NA	NA	NA
Saimiri_sciureus	Common squirrel monkey	SaimiriCassiquia_7176	Squirrel_monkey	Nonape	Cebidae	2.94593	3.6909	3.97274	2.27994	2.59764	1,146128035678238	16.2881	4.25144	2.01284	NA	NA	2.01284	-0.0974532	9.40134	11.6656	3.04338	4.07019	2.11029	2.89206	13.2062
Saimiri_sciureus	Common squirrel monkey	SaimiriCassiquia_eb44	Squirrel_monkey	Nonape	Cebidae	2.98095	3.6145	3.88579	2.1852	2.52006	1,230448921378274	16.7394	4.0595	NA	NA	NA	NA	-0.0974532	12,44984263722805	NA	3.07841	3.98324	NA	NA	NA
Lagothrix_lagotricha	Common woolly monkey	SingeLaineuxLago_0f84	Brown_woolly_monkey	Nonape	Atelidae	3.74782	4.25142	4.69359	2.7408	3.18264	1,716003343634799	12.3321	5.55021	2.94139	2.89365	NA	2.94139	0,8543060418010806	11,32984980174666	15.616	2.89351	3.83929	2.08708	3.67408	18.5058
Varecia_variegata_variegata	Black-and-white ruffed lemur	VariNoirEtBlancL_4d0e	Black-and-white_ruffed_lemur	Nonape	Lemuriformes	3.52852	3.67129	4.205	1.52571	2.60093	1,414973347970818	22.5551	0.481061	NA	NA	NA	NA	0,5532760461370995	21,06323990560103	NA	2.97525	3.65172	NA	NA	NA
Chlorocebus_sabaeus	Green monkey	VervetCercopithe_72ae	Green_monkey	Nonape	Cercopithecini	3.62003	4.25596	4.72938	2.62151	3.17059	1,812913356642855	13.6511	5.34676	2.70329	2.73091	NA	2.70329	0,6346787521786823	7.77409	12.1132	2.98535	4.09471	2.06861	3.56396	13.7827
Papio_hamadryas	Hamadryas baboon	BabouinCercopith_a723	Hamadryas_baboon	Nonape	Papionini	3.97673	4.47909	4.95357	3.10619	3.39854	1,949390006644913	11.337	6.36946	3.26505	NA	NA	3.26505	1,1507564398603090	10,54771174794044	19.4233	2.82597	3.80282	2.1143	3.88294	24.1054
Macaca_fascicularis	Crab-eating macaque	MacacaFascicular_3a21	Crab-eating_macaque	Nonape	Papionini	3.75832	4.35517	4.7615	3.13581	3.24805	1,812913356642855	11.906	6.84429	NA	NA	NA	NA	0,6284911049671229	9.92691	NA	3.12983	4.13301	NA	NA	NA
Macaca_fascicularis	Crab-eating macaque	MacacaFascicularis_32200	Crab-eating_macaque	Nonape	Papionini	3.75094	4.20168	4.66599	2.54995	3.08732	1,556302500767287	15.009	5.50774	NA	NA	NA	NA	0,6284911049671229	12,16052650211228	NA	3.12245	4.0375	NA	NA	NA
Macaca_fascicularis	Crab-eating macaque	MacacaFascicularis_32202	Crab-eating_macaque	Nonape	Papionini	3.88606	4.29169	4.75608	2.73203	3.16738	1,698970004336019	14.4063	6.11093	NA	NA	NA	NA	0,6284911049671229	13,48897933567328	NA	3.25757	4.12759	NA	NA	NA
Macaca_fascicularis	Crab-eating macaque	MacacaFascicularis_32204	Crab-eating_macaque	Nonape	Papionini	3.82194	4.23039	4.66492	2.72875	3.11941	1,633468455579586	14.0615	5.88087	NA	NA	NA	NA	0,6284911049671229	14,35566378600017	NA	3.19345	4.03642	NA	NA	NA
Macaca_fascicularis	Crab-eating macaque	MacacaFascicularis_32205	Crab-eating_macaque	Nonape	Papionini	3.86265	4.29002	4.75062	2.74444	3.16761	1,707570176097936	14.1183	6.19673	NA	NA	NA	NA	0,6284911049671229	12,94303542730080	NA	3.23416	4.12213	NA	NA	NA
Macaca_fascicularis	Crab-eating macaque	MacacaFascicularis_mf01	Crab-eating_macaque	Nonape	Papionini	3.83122	4.222	4.65195	2.73033	3.11256	1,662757831681574	13.7055	6.01302	NA	NA	NA	NA	0,6284911049671229	15,11032910259054	NA	3.20273	4.02346	NA	NA	NA
Macaca_fascicularis	Crab-eating macaque	MacacaFascicularis_mf02	Crab-eating_macaque	Nonape	Papionini	3.73972	4.1953	4.63717	2.62643	3.08931	1,643452676486187	14.205	5.66135	NA	NA	NA	NA	0,6284911049671229	12,66345165751105	NA	3.11123	4.00868	NA	NA	NA
Gorilla_beringei_graueri	Eastern lowland gorilla	GorillaBeringeiG_0854	Eastern gorilla	Ape	Hominoidea	4.6643	4.74669	5.43602	2.74278	3.64383	2,079181246047625	14.2611	5.54184	NA	NA	NA	NA	2,1139433523068369	16,91528426415545	NA	2.55035	3.32207	NA	NA	NA
Gorilla_gorilla_gorilla	Western lowland gorilla	Gorilla_kinyani	Western lowland gorilla	Ape	Hominoidea	4.76643	4.75365	5.37601	3.05606	3.65652	2,029383777685210	12.1509	6.43102	4.1175	NA	NA	4.1175	2,0826058726978984	24,57076430925899	22.4427	2.68382	3.2934	2.0349	4.65605	28.9369
Lophocebus_albigena	Grey-cheeked mangabey	MangabeyCercoceb_4458	Grey-cheeked_mangabey	Nonape	Papionini	3.80075	4.29511	4.69183	3.03906	3.23516	1,763427993562937	10.9729	5.99367	NA	NA	NA	NA	0,8419848045901139	12,85038889087582	NA	2.95876	3.84985	NA	NA	NA
Cebus_capucinus	White-faced sapajou	SapajouCapucinCe_d971	White-headed_capuchin	Nonape	Cebidae	3.63088	4.15011	4.60261	2.49585	3.03447	1,602059991327962	15.467	5.31732	NA	NA	NA	NA	0,4565178578052627	10,67262454851301	NA	3.17436	4.14609	NA	NA	NA
Pongo_pygmaeus	Bornean orangutan	Orangutan_80bb	Orangutan	Ape	Hominoidea	4.4109	4.64338	5.2659	2.80732	3.54588	2,053078443483420	12.9615	6.03595	3.78398	3.84503	NA	3.78398	1,7674675553735950	13,96377000811396	23.6088	2.64343	3.49843	2.01651	4.29394	30.9051
Macaca_mulatta	Rhesus monkey	MacacaMulatta_32198	Rhesus_macaque	Nonape	Papionini	4.03418	4.41536	4.89032	2.9557	3.3105	1,949390006644913	12.6009	6.43053	NA	NA	NA	NA	0,8320616145907270	13,92704334657366	NA	3.20212	4.05826	NA	NA	NA
Macaca_mulatta	Rhesus monkey	MacacaMulatta_32199	Rhesus_macaque	Nonape	Papionini	4.03208	4.41981	4.90969	2.89867	3.30276	1,832508912706236	13.2738	6.45635	NA	NA	NA	NA	0,8320616145907270	13,25534337384959	NA	3.20002	4.07763	NA	NA	NA
Macaca_mulatta	Rhesus monkey	MacacaMulatta_32201	Rhesus_macaque	Nonape	Papionini	4.02744	4.39124	4.86075	2.92587	3.28578	1,812913356642855	12.7726	6.36214	NA	NA	NA	NA	0,8320616145907270	14,67881673740492	NA	3.19537	4.02868	NA	NA	NA
Macaca_mulatta	Rhesus monkey	MacacaMulatta_32203	Rhesus_macaque	Nonape	Papionini	4.01113	4.39196	4.87025	2.88831	3.27599	1,819543935541869	13.2848	6.41852	NA	NA	NA	NA	0,8320616145907270	13,83167837119889	NA	3.17906	4.03819	NA	NA	NA
Macaca_mulatta	Rhesus monkey	MacacaMulatta_mm01	Rhesus_macaque	Nonape	Papionini	3.9536	4.41418	4.89704	2.91742	3.31544	1,832508912706236	12.6554	6.22496	NA	NA	NA	NA	0,8320616145907270	11,39095166473897	NA	3.12154	4.06498	NA	NA	NA
Pan_troglodytes_troglodytes	Central chimpanzee	Chimp_Abby_Yerkes	Chimpanzee	Ape	Hominoidea	4.75929	4.87769	5.49964	3.36338	3.71979	2,322219294733919	12.413	8.17787	NA	NA	4.24047	4.24047	1,7222224639697303	18,18246195519621	30.282	3.03707	3.77741	2.51825	4.60264	43.4349
Pan_troglodytes_troglodytes	Central chimpanzee	Chimp_Amanda_Yerkes	Chimpanzee	Ape	Hominoidea	4.70139	4.85946	5.48495	3.29865	3.6991	2,278753600952829	12.9958	7.96829	NA	NA	4.24239	4.24239	1,7222224639697303	16,46011149525411	34.7541	2.97916	3.76273	2.52017	4.51594	53.2663
Pan_troglodytes_troglodytes	Central chimpanzee	Chimp_Artemus_Yerkes	Chimpanzee	Ape	Hominoidea	4.68029	4.82983	5.41646	3.42273	3.66388	2,281033367247728	12.6145	8.34658	NA	NA	4.15354	4.15354	1,7222224639697303	18,35838120276920	29.7338	2.95807	3.69423	2.43132	4.52704	42.3159
Pan_troglodytes_troglodytes	Central chimpanzee	Chimp_Arthur_Yerkes	Chimpanzee	Ape	Hominoidea	4.76776	4.82306	5.44915	3.20487	3.66931	2,264817823009536	12.9881	7.75386	NA	NA	4.25785	4.25785	1,7222224639697303	20,82581959381813	30.9093	3.04553	3.72693	2.53562	4.60718	44.7374
Pan_troglodytes_troglodytes	Central chimpanzee	Chimp_Azalea_Yerkes	Chimpanzee	Ape	Hominoidea	4.75623	4.78698	5.37684	3.29564	3.63285	2,257678574869185	12.7993	7.86075	NA	NA	4.19156	4.19156	1,7222224639697303	23,95491577939848	27.2477	3.03401	3.65462	2.46934	4.61808	37.4527
Pan_troglodytes_troglodytes	Central chimpanzee	Chimp_Barbara_Yerkes	Chimpanzee	Ape	Hominoidea	4.77126	4.82833	5.45405	3.21965	3.66964	2,227886704613673	13.3086	7.75671	NA	NA	4.1811	4.1811	1,7222224639697303	20,75915238850998	25.6943	3.04904	3.73183	2.45888	4.64229	34.5791
Pan_troglodytes_troglodytes	Central chimpanzee	Chimp_Barney_Yerkes	Chimpanzee	Ape	Hominoidea	4.79036	4.88905	5.4801	3.55772	3.72037	2,318063334962762	12.3651	8.56368	4.21919	4.20082	NA	4.21919	1,7222224639697303	20,42995823902474	26.8429	3.06814	3.75787	2.49697	4.65462	36.6921
Pan_troglodytes_troglodytes	Central chimpanzee	Chimp_Carl_Yerkes	Chimpanzee	Ape	Hominoidea	4.59839	4.82325	5.433	3.28672	3.67883	2,296665190261531	12.6396	7.62497	NA	NA	4.15767	4.15767	1,7222224639697303	14,63478248868469	36.2479	2.87616	3.71078	2.43545	4.40288	56.8575
Pan_troglodytes_troglodytes	Central chimpanzee	Chimp_David_Yerkes	Chimpanzee	Ape	Hominoidea	4.6052	4.82597	5.46971	3.12618	3.65353	2,201397124320451	13.7571	7.99601	4.07445	NA	NA	4.07445	1,7222224639697303	13,66102355936824	29.4614	2.88297	3.74749	2.35223	4.45362	41.7664
Homo_sapiens	Human	Human_51058	Human	Ape	Hominoidea	5.09644	5.29884	5.98532	4.20869	4.09845	2,621176281775035	11.3432	10.1919	4.54604	4.61495	NA	4.54604	1,8129133566428557	12,91577933608483	28.1576	3.28353	4.17241	2.73312	4.95282	39.1936
Homo_sapiens	Human	Human_51060	Human	Ape	Hominoidea	5.12767	5.28994	5.94652	4.37633	4.06367	2,558708570533166	11.5462	11.0642	NA	NA	4.65571	4.65571	1,8129133566428557	15,17546164508896	33.7326	3.31475	4.13361	2.8428	4.94897	50.9037
Homo_sapiens	Human	Human_51061	Human	Ape	Hominoidea	5.13098	5.27077	5.92643	4.31856	4.07002	2,648360010980932	10.838	10.4576	NA	NA	4.62523	4.62523	1,8129133566428557	16,01594949327131	31.2069	3.31807	4.11351	2.81232	4.96852	45.3634
Homo_sapiens	Human	Human_51062	Human	Ape	Hominoidea	5.13885	5.24533	5.919	4.1195	4.03128	2,511883360978874	12.1042	10.3181	4.57815	NA	NA	4.57815	1,8129133566428557	16,58990673125587	27.4978	3.32594	4.10609	2.76523	4.9992	37.9268
Homo_sapiens	Human	Human_51063	Human	Ape	Hominoidea	5.14713	5.34152	6.01897	4.40942	4.13242	2,646403726223070	11.0688	10.6502	NA	NA	4.62058	4.62058	1,8129133566428557	13,43250836726074	29.7476	3.33422	4.20606	2.80767	4.99379	42.3439
Homo_sapiens	Human	Human_51114	Human	Ape	Hominoidea	5.20252	5.37348	6.08019	4.3205	4.16282	2,705863712283919	11.1675	10.6592	NA	NA	4.66641	4.66641	1,8129133566428557	13,25338805279132	29.0994	3.38961	4.26728	2.85349	5.05317	41.0426
Homo_sapiens	Human	Human_51116	Human	Ape	Hominoidea	5.20517	5.37281	6.05468	4.4861	4.15879	2,660865478003869	10.9101	10.9138	4.68367	NA	NA	4.68367	1,8129133566428557	14,14124381394425	30.0953	3.39226	4.24177	2.87075	5.04968	43.052
Homo_sapiens	Human	Human_51118	Human	Ape	Hominoidea	5.22127	5.28424	5.96451	4.20155	4.08908	2,597695185925512	11.1025	10.1218	4.72805	NA	NA	4.72805	1,8129133566428557	18,06176809236573	32.1203	3.40836	4.1516	2.91514	5.05301	47.3195
Homo_sapiens	Human	Human_51152	Human	Ape	Hominoidea	5.15842	5.37181	6.05158	4.4972	4.16269	2,653212513775344	10.7713	10.7998	4.61524	NA	4.57329	4.61524	1,8129133566428557	12,78899715380477	28.6304	3.3455	4.23867	2.80233	5.01193	40.1158
Homo_sapiens	Human	Human_51153	Human	Ape	Hominoidea	5.20491	5.35465	6.04702	4.35329	4.13926	2,656098202012832	11.3935	10.7238	4.67955	NA	NA	4.67955	1,8129133566428557	14,38416145804180	29.8289	3.392	4.23411	2.86663	5.05107	42.5088
Pan_paniscus	Pygmy chimpanzee	Bonobo_brian	Bonobo	Ape	Hominoidea	4.68492	4.78294	5.38567	3.22112	3.65964	2,049218022670181	11.8912	7.33742	3.82132	NA	NA	3.82132	1,5921767573958667	19,91822453899218	13.6898	3.09274	3.79349	2.22914	4.62098	15.8611
Hylobates_lar	Common gibbon	Gibbon_buddy	Gibbon	Ape	Hominoidea	3.93858	4.31324	4.78308	2.75445	3.25272	1,785329835010767	12.1827	5.40406	NA	NA	NA	NA	0,7478000908643688	14,30538889030429	NA	3.19078	4.03528	NA	NA	NA

## Sheet: Figure 4
WilsonReederName	Hominoidea	Clade	MedianCerebellum	MedianCerebrum	MedianCrus	MedianROC	Body mass species mean	MedianCerebroCerebellar	MedianCerebellarCrus	MedianROCCrus	MedianCerebellarMass	MedianCerebralMass	MedianCrusMass	Strepsirrhine	BrainVol
Aotus_trivirgatus	Nonape	Cebidae	3.21125	4.06988	2.33546	3.14922	-0.00480371	13.8477	13.3108	15.3546	3.21606	4.07468	2.34026	No	4.16107
Ateles_paniscus	Nonape	Atelidae	3.94954	4.88863	NA	NA	0.91803	11.5056	NA	NA	3.03151	3.9706	NA	No	4.98251
Callithrix_penicillata	Nonape	Cebidae	2.68564	3.59527	NA	NA	-0.484126	12.3132	NA	NA	3.16977	4.0794	NA	No	3.66464
Cebus_apella	Nonape	Cebidae	3.71521	4.55972	3.00518	3.62102	0.467756	14.3051	19.497	24.219	3.24746	4.09197	2.53742	No	4.69277
Cebus_capucinus	Nonape	Cebidae	3.63088	4.60261	NA	NA	0.456518	10.6726	NA	NA	3.17436	4.14609	NA	No	4.68585
Cercocebus_atys	Nonape	Papionini	3.72936	4.7134	NA	NA	0.934498	10.3744	NA	NA	2.79486	3.7789	NA	No	4.80061
Cercopithecus_cephus_cephus	Nonape	Cercopithecini	3.56788	4.61844	NA	NA	0.554489	8.90102	NA	NA	3.0134	4.06396	NA	No	4.69132
Chlorocebus_sabaeus	Nonape	Cercopithecini	3.62003	4.72938	2.70329	3.56396	0.634679	7.77409	12.1132	13.7827	2.98535	4.09471	2.06861	No	4.80853
Colobus_polykomos	Nonape	Colobinae	3.76246	4.60712	2.92531	3.69417	0.959041	14.3003	14.5496	17.027	2.80342	3.64807	1.96627	No	4.69463
Daubentonia_madagascariensis	Nonape	Lemuriformes	3.48179	4.23429	2.57287	3.42463	0.407391	17.6807	12.3333	14.0684	3.0744	3.8269	2.16548	Yes	4.38516
Eulemur_mongoz	Nonape	Lemuriformes	3.50834	4.16123	NA	NA	0.0835026	22.2383	NA	NA	3.42483	4.07773	NA	Yes	4.29181
Galago_demidoff	Nonape	Galagonidae	2.50591	3.28448	NA	NA	-1.12494	16.6508	NA	NA	3.63085	4.40942	NA	Yes	3.40243
Gorilla_beringei_graueri	Ape	Hominoidea	4.6643	5.43602	NA	NA	2.11394	16.9153	NA	NA	2.55035	3.32207	NA	No	5.56365
Gorilla_gorilla_gorilla	Ape	Hominoidea	4.76643	5.37601	4.1175	4.65605	2.08261	24.5708	22.4427	28.9369	2.68382	3.2934	2.0349	No	5.5341
Homo_sapiens	Ape	Hominoidea_Human	5.15281	6.00247	4.64074	5.00561	1.81291	14.1364	30.7559	43.1646	3.3399	4.18956	2.82783	No	6.05972
Hylobates_lar	Ape	Hominoidea	3.93858	4.78308	NA	NA	0.7478	14.3054	NA	NA	3.19078	4.03528	NA	No	4.9437
Lagothrix_lagotricha	Nonape	Atelidae	3.74782	4.69359	2.94139	3.67408	0.854306	11.3298	15.616	18.5058	2.89351	3.83929	2.08708	No	4.77506
Lemur_catta	Nonape	Lemuriformes	3.30861	4.10236	NA	NA	0.344392	16.0789	NA	NA	2.96422	3.75796	NA	Yes	4.20871
Lepilemur_ruficaudatus	Nonape	Lemuriformes	2.94561	3.61144	NA	NA	-0.0942041	21.5859	NA	NA	3.03981	3.70564	NA	Yes	3.81411
Lophocebus_albigena	Nonape	Papionini	3.80075	4.69183	NA	NA	0.841985	12.8504	NA	NA	2.95876	3.84985	NA	No	4.76424
Loris_tardigradus	Nonape	Loridae	2.64997	3.4873	NA	NA	-0.714443	14.5438	NA	NA	3.36442	4.20174	NA	Yes	3.59284
Macaca_fascicularis	Nonape	Papionini	3.79129	4.66545	2.84386	3.45485	0.628491	13.361	11.2866	24.491	3.1628	4.03696	2.21536	No	4.84094
Macaca_mulatta	Nonape	Papionini	4.01936	4.8804	2.69897	3.49505	0.832062	13.7707	4.78203	15.9925	3.1873	4.04834	1.86691	No	5.02315
Microcebus_murinus	Nonape	Lemuriformes	2.23017	2.90812	NA	NA	-1.18709	20.992	NA	NA	3.41726	4.0952	NA	Yes	3.01157
Mirza_coquereli	Nonape	Lemuriformes	2.94638	3.58937	NA	NA	-0.505845	22.7517	NA	NA	3.45223	4.09522	NA	Yes	3.72313
Pan_paniscus	Ape	Hominoidea	4.68492	5.38567	3.82132	4.62098	1.59218	19.9182	13.6898	15.8611	3.09274	3.79349	2.22914	No	5.54409
Pan_troglodytes_troglodytes	Ape	Hominoidea_Chimp	4.75623	5.45405	4.19156	4.60264	1.72222	20.053	27.2477	38.8086	3.03401	3.73183	2.46934	No	5.52403
Papio_hamadryas	Nonape	Papionini	3.97673	4.95357	3.26505	3.88294	1.15076	10.5477	19.4233	24.1054	2.82597	3.80282	2.1143	No	5.03227
Pongo_pygmaeus	Ape	Hominoidea	4.4109	5.2659	3.78398	4.29394	1.76747	13.9638	23.6088	30.9051	2.64343	3.49843	2.01651	No	5.36635
Saguinus_oedipus	Nonape	Cebidae	2.87509	3.79619	NA	NA	-0.365523	11.9923	NA	NA	3.24061	4.16171	NA	No	3.89459
Saimiri_sciureus	Nonape	Cebidae	2.9638	3.93144	2.01284	2.89206	-0.0974532	10.7735	11.1955	13.2062	3.06125	4.02889	2.11029	No	4.31111
Semnopithecus_entellus	Nonape	Colobinae	3.82921	4.69824	NA	NA	1.16856	13.5199	NA	NA	2.66065	3.52968	NA	No	4.83708
Trachypithecus_(Trachypithecus)_germaini	Nonape	Colobinae	3.57473	4.57964	NA	NA	NA	9.88765	NA	NA	NA	NA	NA	No	4.66119
Varecia_variegata_variegata	Nonape	Lemuriformes	3.52852	4.205	NA	NA	0.553276	21.0632	NA	NA	2.97525	3.65172	NA	Yes	4.29559

## Sheet: Figure 5-BrainVolume
WilsonReederName	Hominoidea	Clade	MedianCerebellum	MedianCerebrum	MedianCrus	MedianROC	Body mass species mean	MedianCerebroCerebellar	MedianCerebellarCrus	MedianROCCrus	MedianCerebellarMass	MedianCerebralMass	MedianCrusMass	BrainVol	Paris	Vivo	Strepsirrhine	Suspicious
Aotus_trivirgatus	Nonape	Cebidae	3.21125	4.06988	2.33546	3.14922	-0.00480371	13.8477	13.3108	15.3546	3.21606	4.07468	2.34026	4.16107	Yes	No	No	No
Ateles_paniscus	Nonape	Atelidae	3.94954	4.88863	NA	NA	0.91803	11.5056	NA	NA	3.03151	3.9706	NA	4.98251	Yes	No	No	No
Callithrix_penicillata	Nonape	Cebidae	2.68564	3.59527	NA	NA	-0.484126	12.3132	NA	NA	3.16977	4.0794	NA	3.66464	Yes	No	No	No
Cebus_apella	Nonape	Cebidae	3.71521	4.55972	3.00518	3.62102	0.467756	14.3051	19.497	24.219	3.24746	4.09197	2.53742	4.69277	Yes	No	No	No
Cebus_capucinus	Nonape	Cebidae	3.63088	4.60261	NA	NA	0.456518	10.6726	NA	NA	3.17436	4.14609	NA	4.68585	Yes	No	No	No
Cercocebus_atys	Nonape	Papionini	3.72936	4.7134	NA	NA	0.934498	10.3744	NA	NA	2.79486	3.7789	NA	4.80061	Yes	No	No	No
Cercopithecus_cephus_cephus	Nonape	Cercopithecini	3.56788	4.61844	NA	NA	0.554489	8.90102	NA	NA	3.0134	4.06396	NA	4.69132	Yes	No	No	No
Chlorocebus_sabaeus	Nonape	Cercopithecini	3.62003	4.72938	2.70329	3.56396	0.634679	7.77409	12.1132	13.7827	2.98535	4.09471	2.06861	4.80853	Yes	No	No	No
Colobus_polykomos	Nonape	Colobinae	3.76246	4.60712	2.92531	3.69417	0.959041	14.3003	14.5496	17.027	2.80342	3.64807	1.96627	4.69463	Yes	No	No	No
Daubentonia_madagascariensis	Nonape	Lemuriformes	3.48179	4.23429	2.57287	3.42463	0.407391	17.6807	12.3333	14.0684	3.0744	3.8269	2.16548	4.38516	Yes	No	Yes	Yes
Eulemur_mongoz	Nonape	Lemuriformes	3.50834	4.16123	NA	NA	0.0835026	22.2383	NA	NA	3.42483	4.07773	NA	4.29181	Yes	No	Yes	Yes
Galago_demidoff	Nonape	Galagonidae	2.50591	3.28448	NA	NA	-1.12494	16.6508	NA	NA	3.63085	4.40942	NA	3.40243	Yes	No	Yes	No
Gorilla_beringei_graueri	Ape	Hominoidea	4.6643	5.43602	NA	NA	2.11394	16.9153	NA	NA	2.55035	3.32207	NA	5.56365	No	Yes	No	No
Gorilla_gorilla_gorilla	Ape	Hominoidea	4.76643	5.37601	4.1175	4.65605	2.08261	24.5708	22.4427	28.9369	2.68382	3.2934	2.0349	5.5341	No	No	No	No
Homo_sapiens	Ape	Hominoidea_Human	5.15281	6.00247	4.64074	5.00561	1.81291	14.1364	30.7559	43.1646	3.3399	4.18956	2.82783	6.05972	No	Yes	No	No
Hylobates_lar	Ape	Hominoidea	3.93858	4.78308	NA	NA	0.7478	14.3054	NA	NA	3.19078	4.03528	NA	4.9437	No	No	No	No
Lagothrix_lagotricha	Nonape	Atelidae	3.74782	4.69359	2.94139	3.67408	0.854306	11.3298	15.616	18.5058	2.89351	3.83929	2.08708	4.77506	Yes	No	No	Yes
Lemur_catta	Nonape	Lemuriformes	3.30861	4.10236	NA	NA	0.344392	16.0789	NA	NA	2.96422	3.75796	NA	4.20871	Yes	No	Yes	No
Lepilemur_ruficaudatus	Nonape	Lemuriformes	2.94561	3.61144	NA	NA	-0.0942041	21.5859	NA	NA	3.03981	3.70564	NA	3.81411	Yes	No	Yes	No
Lophocebus_albigena	Nonape	Papionini	3.80075	4.69183	NA	NA	0.841985	12.8504	NA	NA	2.95876	3.84985	NA	4.76424	Yes	No	No	No
Loris_tardigradus	Nonape	Loridae	2.64997	3.4873	NA	NA	-0.714443	14.5438	NA	NA	3.36442	4.20174	NA	3.59284	Yes	No	Yes	No
Macaca_fascicularis	Nonape	Papionini	3.79129	4.66545	2.84386	3.45485	0.628491	13.361	11.2866	24.491	3.1628	4.03696	2.21536	4.84094	No	No	No	No
Macaca_mulatta	Nonape	Papionini	4.02744	4.89032	NA	NA	0.832062	13.7124	NA	NA	3.1873	4.04834	NA	5.02315	Yes	No	No	No
Microcebus_murinus	Nonape	Lemuriformes	2.23017	2.90812	NA	NA	-1.18709	20.992	NA	NA	3.41726	4.0952	NA	3.01157	Yes	No	Yes	No
Mirza_coquereli	Nonape	Lemuriformes	2.94638	3.58937	NA	NA	-0.505845	22.7517	NA	NA	3.45223	4.09522	NA	3.72313	Yes	No	Yes	No
Pan_paniscus	Ape	Hominoidea	4.68492	5.38567	3.82132	4.62098	1.59218	19.9182	13.6898	15.8611	3.09274	3.79349	2.22914	5.54409	No	Yes	No	No
Pan_troglodytes_troglodytes	Ape	Hominoidea_Chimp	4.75623	5.45405	4.19156	4.60264	1.72222	20.053	27.2477	38.8086	3.03401	3.73183	2.46934	5.52403	No	Yes	No	No
Papio_hamadryas	Nonape	Papionini	3.97673	4.95357	3.26505	3.88294	1.15076	10.5477	19.4233	24.1054	2.82597	3.80282	2.1143	5.03227	Yes	No	No	No
Pongo_pygmaeus	Ape	Hominoidea	4.4109	5.2659	3.78398	4.29394	1.76747	13.9638	23.6088	30.9051	2.64343	3.49843	2.01651	5.36635	Yes	No	No	Yes
Saguinus_oedipus	Nonape	Cebidae	2.87509	3.79619	NA	NA	-0.365523	11.9923	NA	NA	3.24061	4.16171	NA	3.89459	Yes	No	No	No
Saimiri_sciureus	Nonape	Cebidae	2.9638	3.93144	2.01284	2.89206	-0.0974532	10.7735	11.1955	13.2062	3.06125	4.02889	2.11029	4.31111	Yes	No	No	Yes
Semnopithecus_entellus	Nonape	Colobinae	3.82921	4.69824	NA	NA	1.16856	13.5199	NA	NA	2.66065	3.52968	NA	4.83708	No	No	No	No
Trachypithecus_(Trachypithecus)_germaini	Nonape	Colobinae	3.57473	4.57964	NA	NA	NA	9.88765	NA	NA	NA	NA	NA	4.66119	No	No	No	No
Varecia_variegata_variegata	Nonape	Lemuriformes	3.52852	4.205	NA	NA	0.553276	21.0632	NA	NA	2.97525	3.65172	NA	4.29559	Yes	No	Yes	No

## Sheet: Figure 5-BodyMass (Isler  2008)
Superfamily	Subfamily	Species group	Species	Subspecies	Species_Full	Data quality	Calculation of ECV species mean	ECV male mean	ECV female mean	ECV species mean	N male	N female	N species	Body mass male mean	Body mass female mean	Body mass species mean	N body mass male	N body mass female	N body mass species
Cercopithecoidea	Cercopithecinae		Allenopithecus nigroviridis		Allenopithecus nigroviridis	ok	m/f	62.35	53.7	58.02	6	7	13	6130	3180	4655	5	1	6
Cercopithecoidea	Cercopithecinae		Cercocebus atys		Cercocebus atys	ok	m/f	102.55	86.8	94.68	10	10	20	11000	6200	8600	3	4	7
Cercopithecoidea	Cercopithecinae		Cercocebus torquatus		Cercocebus torquatus	ok	m/f	117	94.98	105.99	4	3	7	9470	5500	7485	9	1	10
Cercopithecoidea	Cercopithecinae	Cercopithecus cephus group	Cercopithecus ascanius		Cercopithecus ascanius	ok	m/f	64.25	54.9	59.58	16	7	23	4528	2901	3714	12	3	15
Cercopithecoidea	Cercopithecinae	Cercopithecus cephus group	Cercopithecus cephus		Cercopithecus cephus	ok	m/f	68.84	61.69	65.26	13	13	26	4290	2880	3585	15	10	25
Cercopithecoidea	Cercopithecinae	Cercopithecus cephus group	Cercopithecus erythrotis		Cercopithecus erythrotis	ok	m/f	71.46		65.4	1	0	?	3600	2900	3250
Cercopithecoidea	Cercopithecinae	Cercopithecus cephus group	Cercopithecus petaurista		Cercopithecus petaurista	ok	m/f	58.08	52.07	55.08	17	22	39	4300	2918	3609	7	11	18
Cercopithecoidea	Cercopithecinae	Cercopithecus diana group	Cercopithecus diana		Cercopithecus diana	ok	m/f	70.07	55.15	62.61	10	10	20	5200	3900	4550	4	11	15
Cercopithecoidea	Cercopithecinae	Cercopithecus lhoesti group	Cercopithecus lhoesti		Cercopithecus lhoesti	ok	m/f	81.1	67.3	74.2	10	7	17	5970	3450	4710	19	50	69
Cercopithecoidea	Cercopithecinae	Cercopithecus mitis group	Cercopithecus albogularis		Cercopithecus albogularis	ok	m/f	74.04	66.16	70.1	16	17	33	6978	4262	5620	15	16	31
Cercopithecoidea	Cercopithecinae	Cercopithecus mitis group	Cercopithecus mitis		Cercopithecus mitis	ok	m/f	77.43	65.24	71.33	9	9	18	7591	4628	6109	8	8	16
Cercopithecoidea	Cercopithecinae	Cercopithecus mitis group	Cercopithecus nictitans		Cercopithecus nictitans	ok	m/f	74.73	67.52	71.13	10	10	20	6670	4260	5465	33	30	63
Cercopithecoidea	Cercopithecinae	Cercopithecus mona group	Cercopithecus campbelli		Cercopithecus campbelli	ok	m/f	60.38	54.39	57.39	14	19	33	4500	2700	3600	10	9	19
Cercopithecoidea	Cercopithecinae	Cercopithecus mona group	Cercopithecus lowei		Cercopithecus lowei	ok	m/f	60.09	51.19	55.64	9	6	15	4278	2097	3187	9	6	15
Cercopithecoidea	Cercopithecinae	Cercopithecus mona group	Cercopithecus mona		Cercopithecus mona	ok	m/f	65.93	57.75	61.84	4	2	6	4705	2733	3719	4	2	6
Cercopithecoidea	Cercopithecinae	Cercopithecus mona group	Cercopithecus pogonias		Cercopithecus pogonias	ok	m/f	62.57	56.56	59.56	9	3	12	4260	2900	3580	5	10	15
Cercopithecoidea	Cercopithecinae	Cercopithecus neglectus group	Cercopithecus neglectus		Cercopithecus neglectus	ok	m/f	71.08	60.86	65.97	17	12	29	7350	4130	5450	6	6	12
Cercopithecoidea	Cercopithecinae	Cercopithecus mona group	Cercopithecus wolfi		Cercopithecus wolfi	ok	m/f	65.7	57.2	61.45	10	10	20	3910	2870	3390	17	120	137
Cercopithecoidea	Cercopithecinae		Chlorocebus aethiops		Chlorocebus aethiops	ok	m/f	71	59	65	12	41	53	4400	3039	3720	12	41	53
Cercopithecoidea	Cercopithecinae		Chlorocebus pygerythrus		Chlorocebus pygerythrus	ok	m/f	65.73	59.42	62.58	30	31	61	5071	3576	4324	30	30	60
Cercopithecoidea	Cercopithecinae		Chlorocebus sabaeus		Chlorocebus sabaeus	ok	m/f	70.43	59.39	64.91	5	2	7	4924	3700	4312	5	1	6
Cercopithecoidea	Cercopithecinae		Erythrocebus patas		Erythrocebus patas	ok	m/f	106.59	88.86	97.73	11	12	23	12400	6500	9450	9	14	23
Cercopithecoidea	Cercopithecinae		Lophocebus albigena		Lophocebus albigena	ok	m/f	97.99	89.96	93.97	11	10	21	7890	6010	6950	17	19	36
Cercopithecoidea	Cercopithecinae		Lophocebus aterrimus		Lophocebus aterrimus	ok	m/f	112.18	91	101.59	4	2	6	7840	5760	6800	6	6	12
Cercopithecoidea	Cercopithecinae	Macaca fascicularis group	Macaca arctoides		Macaca arctoides	ok	m/f	101.6	99.8	100.7	9	25	34	12200	8400	10300	7	3	10
Cercopithecoidea	Cercopithecinae	Macaca fascicularis group	Macaca fascicularis		Macaca fascicularis	ok	m/f	65.81	62.14	63.98	60	37	97	4984	3518	4251	59	33	92
Cercopithecoidea	Cercopithecinae	Macaca mulatta group	Macaca fuscata		Macaca fuscata	ok	m/f	109.06	96.78	102.92	13	9	22	10970	8030	9515	10	23	33
Cercopithecoidea	Cercopithecinae	Macaca mulatta group	Macaca mulatta		Macaca mulatta	ok	m/f	93.71	84.26	88.98	44	59	103	7915	5670	6793	37	46	83
Cercopithecoidea	Cercopithecinae	Macaca nemestrina group	Macaca leonina		Macaca leonina	ok	m/f	89.07	82.12	85.6	4	3	7	6521	4763	5642	4	3	7
Cercopithecoidea	Cercopithecinae	Macaca nemestrina group	Macaca nemestrina		Macaca nemestrina	ok	m/f	110.53	100.65	105.59	12	10	22	11103	6539	8821	11	9	20
Cercopithecoidea	Cercopithecinae	Macaca nemestrina group	Macaca nigra		Macaca nigra	ok	m/f	90	84.5	94.9	1	2	3	9890	5470	7680	11	3	14
Cercopithecoidea	Cercopithecinae	Macaca nemestrina group	Macaca silenus		Macaca silenus	ok	m/f		80	85	0	1	?	8900	6100	7500	11	11	22
Cercopithecoidea	Cercopithecinae	Macaca sinica group	Macaca radiata		Macaca radiata	ok	m/f	80.37	69.38	74.87	6	3	9	6313	3856	5084	6	3	9
Cercopithecoidea	Cercopithecinae	Macaca sylvanus group	Macaca sylvanus		Macaca sylvanus	ok	m/f	87.5	97.93	93.2	1	4	5	14530	9625	12078	33	16	49
Cercopithecoidea	Cercopithecinae		Mandrillus sphinx		Mandrillus sphinx	ok	m/f	161.12	146.63	153.88	17	7	24	34400	12800	23600	5	7	12
Cercopithecoidea	Cercopithecinae		Miopithecus ogouensis		Miopithecus ogouensis	ok	m/f	39.94	34.76	37.35	11	11	22	1940	1560	1750	8	11	19
Cercopithecoidea	Cercopithecinae		Papio anubis		Papio anubis	ok	m/f	182.4	152.45	167.42	20	17	37	23000	13300	18150	359	414	773
Cercopithecoidea	Cercopithecinae		Papio cynocephalus		Papio cynocephalus	ok	m/f	170.25	156.13	163.19	16	8	24	22300	12000	17150	54	36	90
Cercopithecoidea	Cercopithecinae		Papio hamadryas		Papio hamadryas	ok	m/f	159.33	133	146.17	9	5	14	18000	10300	14150	63	76	139
Cercopithecoidea	Cercopithecinae		Papio ursinus		Papio ursinus	ok	m/f	191	165	178	20	14	34	29800	14800	22300	28	22	50
Cercopithecoidea	Cercopithecinae		Theropithecus gelada		Theropithecus gelada	ok	m/f	142.13	124.52	133.33	11	16	27	19000	11700	15350	5	8	13
Cercopithecoidea	Colobinae		Colobus angolensis		Colobus angolensis	ok	m/f	83.1	72.3	77.7	28	18	46	9680	7570	8625	12	11	23
Cercopithecoidea	Colobinae		Colobus guereza		Colobus guereza	ok	m/f	79.01	69.77	74.39	19	18	37	9673	7506	8589	15	14	29
Cercopithecoidea	Colobinae	Colobus polykomos group	Colobus polykomos		Colobus polykomos	ok	m/f	77.42	70.23	73.83	14	18	32	9900	8300	9100	5	10	15
Cercopithecoidea	Colobinae	Colobus polykomos group	Colobus vellerosus		Colobus vellerosus	ok	m/f	76.41	69.73	73.07	5	5	10	8420	7220	7820	5	5	10
Cercopithecoidea	Colobinae		Colobus satanas		Colobus satanas	ok	m/f	78	71.8	74.9	9	4	13	10400	7420	8910	5	5	10
Cercopithecoidea	Colobinae		Nasalis larvatus		Nasalis larvatus	ok	m/f	100.77	83.84	92.3	24	21	45	19392	9730	14561	20	17	37
Cercopithecoidea	Colobinae		Piliocolobus badius		Piliocolobus badius	ok	m/f	64.72	62.46	63.59	16	24	40	8360	8210	8285	9	30	39
Cercopithecoidea	Colobinae		Piliocolobus kirkii		Piliocolobus kirkii	ok	m/f	59	55.5	57.25	5	8	13	5800	5460	5630	1	3	4
Cercopithecoidea	Colobinae	Presbytis comata group	Presbytis comata		Presbytis comata	ok	m/f		59	80.3	0	1	?	6680	6710	6695	4	6	10
Cercopithecoidea	Colobinae	Presbytis comata group	Presbytis thomasi		Presbytis thomasi	ok	m/f	76.72	69.14	72.93	3	4	7	6770	6690	6730	3	5	8
Cercopithecoidea	Colobinae	Presbytis frontata group	Presbytis frontata		Presbytis frontata	ok	m/f	83.67	78.36	81.02	3	3	6	5560	5670	5615	1	8	9
Cercopithecoidea	Colobinae	Presbytis melalophos group	Presbytis femoralis		Presbytis femoralis	ok	m/f	77.24	70.23	73.74	9	5	14	6892	6804	6848	9	5	14
Cercopithecoidea	Colobinae	Presbytis melalophos group	Presbytis melalophos		Presbytis melalophos	ok	m/f	70.49	59.21	64.85	10	11	21	6554	6567	6560	10	11	21
Cercopithecoidea	Colobinae	Presbytis melalophos group	Presbytis siamensis		Presbytis siamensis	ok	m/f	64.7	57.18	60.94	6	7	13	5387	6366	5876	6	7	13
Cercopithecoidea	Colobinae	Presbytis rubicunda group	Presbytis rubicunda		Presbytis rubicunda	ok	m/f	74.35	67.68	71.02	28	22	50	6310	6221	6266	28	22	50
Cercopithecoidea	Colobinae		Procolobus verus		Procolobus verus	ok	m/f	53.57	51.63	52.6	15	14	29	4700	4200	4450	20	14	34
Cercopithecoidea	Colobinae		Pygathrix sp.		Pygathrix sp.	ok	m/f	90.6	81.11	85.86	4	6	10	11000	8440	9720	4	2	6
Cercopithecoidea	Colobinae	southern group	Semnopithecus dussumieri		Semnopithecus dussumieri	ok	m/f	91.89	88.3	90.09	4	6	10	11198	10130	10664	4	6	10
Cercopithecoidea	Colobinae	southern group	Semnopithecus priam		Semnopithecus priam	ok	m/f	87.86	78.28	83.07	9	3	12	10546	6577	8562	7	3	10
Cercopithecoidea	Colobinae		Simias concolor		Simias concolor	ok	m/f	60.68	56.17	58.42	3	3	6	9150	6800	7975	3	3	6
Cercopithecoidea	Colobinae	Trachypithecus cristatus group	Trachypithecus cristatus		Trachypithecus cristatus	ok	m/f	60.74	54.98	57.86	11	19	30	6728	6060	6394	9	16	25
Cercopithecoidea	Colobinae	Trachypithecus obscurus group	Trachypithecus obscurus		Trachypithecus obscurus	ok	m/f	64.27	59.97	62.12	10	19	29	7347	6765	7056	10	18	28
Cercopithecoidea	Colobinae	Trachypithecus obscurus group	Trachypithecus phayrei		Trachypithecus phayrei	ok	m/f	76.53	69.15	72.84	6	3	9	7768	7182	7475	6	3	9
Cercopithecoidea	Colobinae	Trachypithecus pileatus group	Trachypithecus geei		Trachypithecus geei	ok	m/f	97.89		81.3	1	0	?	10800	9500	10150	4	1	5
Cercopithecoidea	Colobinae	Trachypithecus vetulus group	Trachypithecus johnii		Trachypithecus johnii	ok	m/f	83.48		84.6	1	0	?	12000	11200	11600	7	3	10
Cercopithecoidea	Colobinae	Trachypithecus vetulus group	Trachypithecus vetulus		Trachypithecus vetulus	ok	m/f	62.19	60.4	61.29	3	3	6	7371	5103	6237	3	3	6
Hominoidea			Bunopithecus hoolock		Bunopithecus hoolock	ok	ind	111.38	105.78	110.68	7	1	8	7107	6350	6728	7	1	8
Hominoidea			Hylobates agilis		Hylobates agilis	ok	m/f	91.4	90.93	91.16	9	7	16	5880	5820	5850	19	10	29
Hominoidea			Hylobates klossii		Hylobates klossii	ok	m/f	85.43	90.55	87.99	2	4	6	5670	5920	5795	2	4	6
Hominoidea			Hylobates lar		Hylobates lar	ok	m/f	103.25	100.49	101.87	113	94	207	5809	5381	5595	54	40	94
Hominoidea			Hylobates muelleri		Hylobates muelleri	ok	m/f	83.3	86.95	85.13	7	4	11	5632	6010	5821	6	4	10
Hominoidea			Hylobates pileatus		Hylobates pileatus	ok	ind	91.5	83.83	84.69	1	8	9	5500	5440	5470	1	1	2
Hominoidea			Nomascus gabriellae		Nomascus gabriellae	ok	m/f	121.5	117.25	119.38	2	4	6	7410	7320	7365	8	4	12
Hominoidea			Symphalangus syndactylus		Symphalangus syndactylus	ok	m/f	124.56	122.45	123.5	19	19	38	11880	10710	11295	7	10	17
Hominoidea			Gorilla beringei		Gorilla beringei	ok	m/f	502.4	480.15	491.27	3	3	6	162500	97500	130000	5	1	6
Hominoidea			Gorilla gorilla		Gorilla gorilla	ok	m/f	524.92	455.89	490.41	37	19	56	170400	71500	120950	10	3	13
Hominoidea			Pan paniscus		Pan paniscus	ok	m/f	356.33	326.25	341.29	6	4	10	45000	33200	39100	7	6	13
Hominoidea			Pan troglodytes		Pan troglodytes	ok	m/f	386.16	350.54	368.35	55	60	115	49567	40367	44967	27	33	60
Hominoidea			Pongo abelii		Pongo abelii	ok	m/f	437.78	341.21	389.5	14	11	25	84483	41148	62815	4	7	11
Hominoidea			Pongo pygmaeus		Pongo pygmaeus	ok	m/f	417.03	337.72	377.38	43	38	81	80137	36948	58542	7	11	18
		Gray-necked species group	Aotus lemurinus		Aotus lemurinus	ok	m/f	16.35	16.25	16.3	17	21	38	753	716	734	14	17	31
		Gray-necked species group	Aotus trivirgatus		Aotus trivirgatus	ok	m/f	17.58	16.13	16.85	6	6	12	1044	933	989	6	6	12
		Red-necked species group	Aotus azarae		Aotus azarae	ok	m/f	20.65	20.69	20.67	3	3	6	1180	1230	1205	4	8	12
	Alouattinae	Alouatta caraya group	Alouatta caraya		Alouatta caraya	ok	m/f	57.46	47.8	52.63	4	5	9	6525	4240	5383	4	5	9
	Alouattinae	Alouatta palliata group	Alouatta palliata		Alouatta palliata	ok	m/f	51.71	48.04	49.88	18	13	31	7150	5350	6250	110	177	287
	Alouattinae	Alouatta palliata group	Alouatta pigra		Alouatta pigra	ok	m/f	53.5	48.75	51.13	4	4	8	11400	6430	8915	2	4	6
	Alouattinae	Alouatta seniculus group	Alouatta belzebul		Alouatta belzebul	ok	m/f	54.5	51.19	52.84	3	8	11	7270	5520	6395	27	26	53
	Alouattinae	Alouatta seniculus group	Alouatta guariba		Alouatta guariba	ok	m/f	54.32	49.08	51.7	4	3	7	5800	4550	5175	4	3	7
	Alouattinae	Alouatta seniculus group	Alouatta seniculus		Alouatta seniculus	ok	m/f	56.19	54.26	55.22	19	18	37	6690	5210	5950	81	76	157
	Atelinae	Ateles belzebuth group	Ateles belzebuth		Ateles belzebuth	ok	m/f	121.29	112.75	117.02	2	8	10	7850	8484	8167	2	7	9
	Atelinae	Ateles belzebuth group	Ateles hybridus		Ateles hybridus	ok	m/f	100.57	105.54	103.05	4	4	8	8165	7560	7862	4	3	7
	Atelinae	Ateles fusciceps group	Ateles fusciceps		Ateles fusciceps	ok	m/f	119.74	108.74	114.24	3	6	9	8890	9160	9025	6	11	17
	Atelinae	Ateles geoffroyi group	Ateles geoffroyi		Ateles geoffroyi	ok	m/f	100.59	109.59	105.09	10	10	20	7780	7290	7535	25	63	88
	Atelinae	Ateles paniscus group	Ateles paniscus		Ateles paniscus	ok	m/f	106.5	101.2	103.85	6	17	23	8490	8070	8280	25	49	74
	Atelinae		Brachyteles sp.		Brachyteles sp.	ok	m/f	117.5	115.94	116.72	2	4	6	9610	8070	8840	4	3	7
	Atelinae		Lagothrix cana		Lagothrix cana	ok	m/f	103.33	95.36	99.34	7	8	15	9270	7160	8215	4	3	7
	Atelinae		Lagothrix lagotricha		Lagothrix lagotricha	ok	m/f	95	98	96.5	6	3	9	7280	7020	7150	16	9	25
	Callitrichinae		Callimico goeldii		Callimico goeldii	ok	m/f	10.96	11.9	11.43	5	5	10	499	468	484	6	7	13
	Callitrichinae	Subgenus Callithrix	Callithrix jacchus		Callithrix jacchus	ok	m/f	7.43	7.05	7.24	3	4	7	318	322	320	30	50	80
	Callitrichinae	Subgenus Callithrix	Callithrix penicillata		Callithrix penicillata	ok	m/f	7.25	7.38	7.32	18	14	32	344	312	328	8	7	15
	Callitrichinae	Subgenus Cebuella	Callithrix pygmaea		Callithrix pygmaea	ok	m/f	4.02	4.33	4.17	3	8	11	110	122	116	36	27	63
	Callitrichinae	Subgenus Mico	Callithrix argentata		Callithrix argentata	ok	m/f	7.54	8.36	7.95	6	5	11	330	360	345	8	10	18
	Callitrichinae		Leontopithecus rosalia		Leontopithecus rosalia	ok	m/f	13	12.67	12.83	5	7	12	620	598	609	50	30	80
	Callitrichinae	Saguinus midas group	Saguinus midas		Saguinus midas	ok	m/f	9.59	9.98	9.78	8	7	15	535	591	563	19	13	32
	Callitrichinae	Saguinus midas group	Saguinus niger		Saguinus niger	ok	m/f	9.34	9.62	9.48	4	3	7	380	370	375	2	1	3
	Callitrichinae	Saguinus mystax group	Saguinus mystax		Saguinus mystax	ok	m/f	11.19	10.99	11.09	6	2	8	629	538	584	6	2	8
	Callitrichinae	Saguinus nigricollis group	Saguinus fuscicollis		Saguinus fuscicollis	ok	m/f	7.84	8.03	7.94	18	13	31	405	397	401	12	9	21
	Callitrichinae	Saguinus nigricollis group	Saguinus nigricollis		Saguinus nigricollis	ok	m/f			8.9			?	468	484	476	8	6	14
	Callitrichinae	Saguinus oedipus group	Saguinus geoffroyi		Saguinus geoffroyi	ok	m/f	10.08	10.19	10.14	13	11	24	499	534	517	9	7	16
	Callitrichinae	Saguinus oedipus group	Saguinus leucopus		Saguinus leucopus	ok	m/f	9.79	9.61	9.7	6	6	12	510	539	525	2	1	3
	Callitrichinae	Saguinus oedipus group	Saguinus oedipus		Saguinus oedipus	ok	m/f	9.59	9.92	9.76	32	18	50	417	445	431	31	18	49
	Cebinae	Cebus apella group	Cebus apella		Cebus apella	ok	m/f	68.94	64.32	66.63	22	26	48	3383	2489	2936	18	23	41
	Cebinae	Cebus apella group	Cebus libidinosus		Cebus libidinosus	ok	m/f	66.28	63.1	64.69	19	28	47	2910	2110	2510	19	28	47
	Cebinae	Cebus apella group	Cebus nigritus		Cebus nigritus	ok	m/f	70.06	64.07	67.07	42	45	87	3247	2215	2731	42	45	87
	Cebinae	Cebus apella group	Cebus xanthosternos		Cebus xanthosternos	ok	m/f	68.17	64	66.09	8	3	11	2714	2167	2440	7	3	10
	Cebinae	Cebus capucinus group	Cebus albifrons		Cebus albifrons	ok	m/f	67.67	63.24	65.45	18	14	32	3180	2290	2735	26	18	44
	Cebinae	Cebus capucinus group	Cebus capucinus		Cebus capucinus	ok	m/f	73.73	72.12	72.93	19	9	28	3286	2437	2861	17	6	23
	Cebinae	Cebus capucinus group	Cebus olivaceus		Cebus olivaceus	ok	m/f	71.29	68.38	69.84	10	4	14	3229	2633	2931	10	4	14
	Saimiriinae	Saimiri sciureus group	Saimiri oerstedii		Saimiri oerstedii	ok	m/f	24.61	25.52	25.07	9	6	15	897	680	789	11	7	18
	Saimiriinae	Saimiri sciureus group	Saimiri sciureus		Saimiri sciureus	ok	m/f	24.26	24.02	24.14	49	39	88	855	742	799	44	32	76
	Callicebinae	Callicebus cupreus group	Callicebus caligatus		Callicebus caligatus	ok	m/f	18	16.5	17.25	2	2	4	880		880	1	0	1
	Callicebinae	Callicebus cupreus group	Callicebus discolor		Callicebus discolor	ok	m/f	17.94	17.12	17.53	3	2	5	935	815	875	3	2	5
	Callicebinae	Subgenus Torquatus	Callicebus lugens		Callicebus lugens	ok	m/f	18.82	19.12	18.97	7	7	14	1200	980	1090	5	5	10
	Callicebinae	Subgenus Torquatus	Callicebus medemi		Callicebus medemi	ok	ind	19.98	19.34	19.44	1	6	7	1100	1214	1157	1	6	7
	Pitheciinae		Cacajao calvus		Cacajao calvus	ok	m/f	77.7	74.3	76	6	9	15	3450	2880	3165	1	2	3
	Pitheciinae		Cacajao melanocephalus		Cacajao melanocephalus	ok	m/f	72.6	64.93	68.77	4	5	9	3160	2710	2935	5	6	11
	Pitheciinae		Chiropotes chiropotes		Chiropotes chiropotes	ok	ind	57.04		57.04	6	0	6	2900	2580	2740	20	19	39
	Pitheciinae		Chiropotes israelita		Chiropotes israelita	ok	m/f	54.97	55.3	55.13	6	10	16	2415	2132	2274	6	10	16
	Pitheciinae		Pithecia monachus		Pithecia monachus	ok	m/f	35.98	36.91	36.45	8	8	16	2610	2110	2360	16	10	26
	Pitheciinae		Pithecia pithecia		Pithecia pithecia	ok	m/f	31.95	32.58	32.26	11	7	18	1940	1580	1760	10	4	14
			Tarsius bancanus		Tarsius bancanus	ok	ind	3.23	3.17	3.16	10	8	19	128	123	126	27	22	49
		Tarsius spectrum group	Tarsius tarsier		Tarsius tarsier	ok	ind	3.14	2.94	3.06	3	2	5	125	108	117	14	25	39
			Tarsius syrichta		Tarsius syrichta	ok	ind	3.59	3.27	3.36	3	5	9	134	117	126	10	17	27
			Daubentonia madagascariensis		Daubentonia madagascariensis	ok	ind	43.89	47.19	44.85	3	1	10	2620	2490	2555	13	14	27
Cheirogaleoidea		Cheirogaleus medius group	Cheirogaleus medius		Cheirogaleus medius	ok	ind	2.6	2.6	2.6	4	3	7	140	139	140	47	52	99
Cheirogaleoidea			Cheirogaleus major		Cheirogaleus major	ok	ind	5.99	5.63	5.81	5	3	14	438	362	400	3	6	9
Cheirogaleoidea			Microcebus murinus		Microcebus murinus	ok	ind	1.47	1.66	1.63	7	8	17	63	67	65	127	120	247
Cheirogaleoidea			Microcebus rufus		Microcebus rufus	ok	ind	1.65	1.8	1.72	2	6	9	43	42	43	55	32	87
Cheirogaleoidea			Mirza coquereli		Mirza coquereli	ok	ind	5.8	5.23	5.8	2	2	8	311	312	312	78	90	168
Cheirogaleoidea			Phaner pallescens		Phaner pallescens	ok	ind	6.7	6.78	6.68	1	4	7	328	350	339	8	6	14
Lemuroidea			Avahi laniger		Avahi laniger	ok	ind	10.03	10.1	9.86	3	7	14	1106	1307	1207	5	5	10
Lemuroidea			Indri indri		Indri indri	ok	ind	33.97	34.14	34.81	6	5	16	5830	6840	6335	2	3	5
Lemuroidea		Propithecus diadema group	Propithecus diadema		Propithecus diadema	ok	ind	39.09	40.51	39.8	2	2	4	6050	6210	6130	13	12	25
Lemuroidea		Propithecus diadema group	Propithecus edwardsi		Propithecus edwardsi	ok	ind	37.7	40.24	39.49	1	2	4	5469	5895	5682
Lemuroidea		Propithecus verreauxi group	Propithecus deckenii		Propithecus deckenii	ok	ind	33.85	28.95	30.15	2	4	7	3430	3633	3532	3	1	4
Lemuroidea		Propithecus verreauxi group	Propithecus verreauxi		Propithecus verreauxi	ok	ind	25.8	24.92	26.21	3	1	7	2930	2980	2955	165	132	297
Lemuroidea			Eulemur coronatus		Eulemur coronatus	ok	ind	19.71	21.91	20.65	4	3	7	1280	1080	1180	2	2	4
Lemuroidea		Eulemur fulvus group	Eulemur fulvus		Eulemur fulvus	ok	ind	26	25.39	25.77	5	3	8	2250	2333	2292	5	3	8
Lemuroidea		Eulemur fulvus group	Eulemur rufus		Eulemur rufus	ok	ind		27.5	25.4	0	1	4	2170	2270	2220	43	28	71
Lemuroidea			Eulemur macaco		Eulemur macaco	ok	ind	25.68	24.92	24.51	3	2	8	2350	2430	2390	48	46	94
Lemuroidea			Eulemur mongoz		Eulemur mongoz	ok	ind	19.59	19.69	20.17	3	7	14	1143	1282	1212	9	13	22
Lemuroidea			Eulemur rubriventer		Eulemur rubriventer	ok	ind	26.18	26.93	26.23	1	4	8	1980	1940	1960	12	17	29
Lemuroidea			Hapalemur griseus		Hapalemur griseus	ok	ind	13.97	13.99	14.09	7	6	15	748	670	709	2	2	4
Lemuroidea			Lemur catta		Lemur catta	ok	ind	24.44	19.75	22.9	4	2	10	2210	2210	2210	41	24	65
Lemuroidea			Varecia variegata		Varecia variegata	ok	ind	33.97	31.17	32.12	2	4	9	3630	3520	3575	13	5	18
Lemuroidea			Lepilemur leucopus		Lepilemur leucopus	ok	ind	6.94	6.8	6.87	3	3	9	617	594	606	2	5	7
Lemuroidea			Lepilemur mustelinus		Lepilemur mustelinus	ok	ind	9.46		9.56	3	0	5			777
			Euoticus elegantulus		Euoticus elegantulus	ok	ind	5.54	5.48	5.53	8	5	14	287	261	274	5	3	8
			Euoticus pallidus		Euoticus pallidus	ok	ind	5.24	5	5.19	7	2	9			300
		Galago alleni group	Galago cameronensis		Galago cameronensis	ok	ind	6.09	5.41	5.58	2	6	8	243	260	252	1	1	2
		Galago alleni group	Galago gabonensis		Galago gabonensis	ok	ind	5.75	5.75	5.36	3	1	7	277	269	273	9	30	39
		Galago demidoff group	Galago demidoff		Galago demidoff	ok	ind	2.65	2.66	2.65	25	38	25	76	73	75	16	27	43
		Galago senegalensis group	Galago moholi		Galago moholi	ok	ind	3.78	3.64	3.71	29	32	61	150	147	148	23	26	49
		Galago senegalensis group	Galago senegalensis		Galago senegalensis	ok	ind	4.01	3.9	3.96	107	91	199	200	188	194	103	90	193
		Galago zanzibaricus group	Galago zanzibaricus		Galago zanzibaricus	ok	ind	3.28	3.75	3.51	3	3	6	149	137	143	34	38	72
			Otolemur crassicaudatus		Otolemur crassicaudatus	ok	ind	12.25	11.06	11.78	9	6	15	1190	1110	1150	66	35	101
			Otolemur garnettii		Otolemur garnettii	ok	ind	11.22	10.24	11.5	18	11	29	794	734	764	120	134	254
			Arctocebus aureus		Arctocebus aureus	ok	ind	5.89		5.88	2	0	5			210
			Arctocebus calabarensis		Arctocebus calabarensis	ok	ind	7.21	6.53	6.92	9	11	21	312	306	309	3	9	12
			Loris lydekkerianus		Loris lydekkerianus	ok	ind	6.3	6.53	6.34	6	3	11	264	269	267	7	4	11
			Loris tardigradus		Loris tardigradus	ok	ind	5.87	5.93	5.87	2	2	5	192	193	193	10	8	18
			Nycticebus bengalensis		Nycticebus bengalensis	ok	ind		13.23	13.49	0	2	4	1100	1020	1060	4	2	6
			Nycticebus coucang		Nycticebus coucang	ok	ind	11.01	9.54	10.13	10	16	30	679	626	653	56	44	100
			Nycticebus pygmaeus		Nycticebus pygmaeus	ok	ind	7.38	6.47	7.23	5	1	6			307
			Perodicticus potto		Perodicticus potto	ok	ind	12.81	11.87	12.42	38	29	70	802	868	835	13	16	29
Cercopithecoidea	Cercopithecinae	Macaca sinica group	Macaca assamensis		Macaca assamensis	male only	m/f	92.62	88.3	90.46	4	1	5	11300	6900	9100	21	15	36
Cercopithecoidea	Cercopithecinae	Macaca sinica group	Macaca sinica		Macaca sinica	male only	m/f	73.4	66	69.7	12	1	13	5680	3200	4440	23	55	78
Cercopithecoidea	Cercopithecinae		Papio papio		Papio papio	male only	m/f	167	118	142.5	5	1	6		12100		0	3
Cercopithecoidea	Colobinae		Piliocolobus tephrosceles		Piliocolobus tephrosceles	male only	m/f	69.45	72.45	70.95	5	1	6	9560	7258	8409	5	1	6
Cercopithecoidea	Colobinae	Presbytis melalophos group	Presbytis chrysomelas		Presbytis chrysomelas	male only	m/f	78.33	65.89	72.11	6	1	7	6520	6917	6719	6	1	7
Cercopithecoidea	Cercopithecinae	Cercopithecus lhoesti group	Cercopithecus hamlyni		Cercopithecus hamlyni	female only	m/f	73	58.8	65.9	1	4	5	5490	3360	4425	11	9	20
Cercopithecoidea	Colobinae	Presbytis melalophos group	Presbytis natunae		Presbytis natunae	female only	m/f		57.19		0	4			5065		0	3
Cercopithecoidea	Colobinae		Rhinopithecus roxellana		Rhinopithecus roxellana	female only	m/f	122.81	112.7	117.76	1	5	6	17900	11600	14750	7	4	11
Cercopithecoidea	Cercopithecinae		Mandrillus leucophaeus		Mandrillus leucophaeus	ok (but body mass missing)	m/f	160	136	148	8	5	13	17500	12500	15000
Cercopithecoidea	Colobinae		Piliocolobus tholloni and foai		Piliocolobus tholloni and foai	ok (but body mass missing)	m/f	78.3	74.4	76.35	54	41	95
	Alouattinae	Alouatta seniculus group	Alouatta sara		Alouatta sara	ok (but body mass missing)	m/f	61.42	56.75	59.08	6	2	8
	Pitheciinae		Chiropotes satanas		Chiropotes satanas	ok (but body mass missing)	m/f	49.15	47.51	48.33	4	4	8	3100	2960	3030	5	4	9
Cercopithecoidea	Cercopithecinae		Cercocebus agilis		Cercocebus agilis	data deficient	m/f	131.98	100.89	116.43	2	1	3	9500	5660	7580	2	2	4
Cercopithecoidea	Cercopithecinae		Cercocebus chrysogaster		Cercocebus chrysogaster	data deficient		121.62			1				6000
Cercopithecoidea	Cercopithecinae		Cercocebus galeritus		Cercocebus galeritus	data deficient	m/f	102.8	95.34	99.07	1	1	2	9610	5260	7435	6	7	13
Cercopithecoidea	Cercopithecinae	Cercopithecus mitis group	Cercopithecus doggetti		Cercopithecus doggetti	data deficient	m/f	68.53	62.19	65.36	3	1	4	7258	5443	6350	3	1	4
Cercopithecoidea	Cercopithecinae	Macaca mulatta group	Macaca cyclopis		Macaca cyclopis	data deficient	m/f	91	73	82	1	1	2	6000	4940	5470	7	4	11
Cercopithecoidea	Cercopithecinae	Macaca nemestrina group	Macaca ochreata		Macaca ochreata	data deficient		97.98			1	0		4200	2600	3400	1	1	2
Cercopithecoidea	Colobinae		Pygathrix nemaeus		Pygathrix nemaeus	data deficient	m/f	93.33	89.5	91.41	3	1		11000	8440	9720	4	2	6
Cercopithecoidea	Colobinae		Pygathrix nigripes		Pygathrix nigripes	data deficient	m/f	82.43	83.06	82.75	1	3
Cercopithecoidea	Colobinae	east-central group	Semnopithecus entellus		Semnopithecus entellus	data deficient	m/f	117.31	104.55	110.93	1	1	2	18144	11340	14742	1	1	2
Cercopithecoidea	Colobinae	northern group	Semnopithecus ajax		Semnopithecus ajax	data deficient	m/f	131.58	132.54	132.06	2	1	3	19959	12701	16330	2	1	3
Cercopithecoidea	Colobinae	northern group	Semnopithecus schistaceus		Semnopithecus schistaceus	data deficient	m/f	130.12	128.38	129.25	1	3	4	19200	14800	17000	5	9	14
Cercopithecoidea	Colobinae	Trachypithecus cristatus group	Trachypithecus auratus		Trachypithecus auratus	data deficient			63		0	1			9525		0	1
Cercopithecoidea	Colobinae	Trachypithecus cristatus group	Trachypithecus germaini		Trachypithecus germaini	data deficient		76			1	0		6804			1	0
Cercopithecoidea	Colobinae	Trachypithecus pileatus group	Trachypithecus pileatus		Trachypithecus pileatus	data deficient	m/f	115.87	91.41	103.64	1	1	2	12247	11340	11794	1	1	2
Hominoidea			Hylobates moloch		Hylobates moloch	data deficient		103			1		1	6577			1	0
		Gray-necked species group	Aotus vociferans		Aotus vociferans	data deficient		19.5			2	0		708	698	703	20	20	40
		Red-necked species group	Aotus nigriceps		Aotus nigriceps	data deficient		16.6			3	0		875	1040	958	1	2	3
	Alouattinae	Alouatta seniculus group	Alouatta macconnelli		Alouatta macconnelli	data deficient	m/f	69	53.66	61.33	1	1	2		5500		0	1
	Atelinae	Ateles paniscus group	Ateles chamek		Ateles chamek	data deficient			99		0	1		9410	9330	9370	4	8	12
	Atelinae		Lagothrix poeppigii		Lagothrix poeppigii	data deficient		99.23			1	0		9072			1	0
	Callitrichinae	Subgenus Callithrix	Callithrix aurita		Callithrix aurita	data deficient		7.2			2	0				429
	Callitrichinae	Subgenus Mico	Callithrix humeralifera		Callithrix humeralifera	data deficient			8.2		0	1		360	380	370	4	5	9
	Callitrichinae		Leontopithecus chrysomelas		Leontopithecus chrysomelas	data deficient	m/f	11.82	11.86	11.84	2	1	3	610	700	655	1	1	2
	Callitrichinae	Saguinus mystax group	Saguinus labiatus		Saguinus labiatus	data deficient	m/f	10.89	9.13	10.01	1	1	2	520	520	520	1	1	2
	Callitrichinae	Saguinus mystax group	Saguinus pileatus		Saguinus pileatus	data deficient	m/f	9.78	9.33	9.56	3	1	4	510	539	525	191	133	324
	Saimiriinae	Saimiri boliviensis group	Saimiri boliviensis		Saimiri boliviensis	data deficient		25.64			2	0		1020	750	885	14	13	27
	Callicebinae	Callicebus cupreus group	Callicebus cupreus		Callicebus cupreus	data deficient	m/f	19.25	16	17.63	2	1	3	1020	1120	1070	10	2	12
	Callicebinae	Subgenus Torquatus	Callicebus regulus		Callicebus regulus	data deficient			23		0	1
	Callicebinae	Subgenus Torquatus	Callicebus torquatus		Callicebus torquatus	data deficient			19.84		0	1		1280	1210	1245	15	21	36
	Pitheciinae		Pithecia irrorata		Pithecia irrorata	data deficient		39.5			1	0	0
		Tarsius spectrum group	Tarsius dentatus		Tarsius dentatus	data deficient	ind		3	3	0	2	2			113
Cheirogaleoidea		Cheirogaleus medius group	Cheirogaleus adipicaudatus		Cheirogaleus adipicaudatus	data deficient	ind	2.6	3.47	3.04	1	1	2
Cheirogaleoidea			Cheirogaleus sibreei		Cheirogaleus sibreei	data deficient	ind	4.4		4.4	1	0	1
Cheirogaleoidea			Phaner electromontis		Phaner electromontis	data deficient	ind		7.2	7.2	0	1	1
Lemuroidea			Avahi occidentalis		Avahi occidentalis	data deficient	ind	8		7.95	1	0	2	836	767	801	10	4	14
Lemuroidea		Propithecus verreauxi group	Propithecus coquereli		Propithecus coquereli	data deficient	ind			30.19			1	3700	3757	3729	10	10	20
Lemuroidea		Eulemur fulvus group	Eulemur albifrons		Eulemur albifrons	data deficient	ind	21.45		21.45	1	0	1	2390	2281	2336	13	11	24
Lemuroidea		Eulemur fulvus group	Eulemur albocollaris		Eulemur albocollaris	data deficient	ind	22.1		22.1	1	0	1	2150	2130	2140	22	14	36
Lemuroidea			Hapalemur alaotrensis		Hapalemur alaotrensis	data deficient	ind	13.8		13.8	1	0	1	1228	1251	1240	31	27	58
Lemuroidea			Hapalemur occidentalis		Hapalemur occidentalis	data deficient	ind		14.2	14.2	0	1	1
Lemuroidea			Prolemur simus		Prolemur simus	data deficient	ind			27.14			3	2150		2150	2	0	2
Lemuroidea			Varecia rubra		Varecia rubra	data deficient	ind		31.08	31.08	0	3	3	3600	3340	3470
Lemuroidea			Lepilemur dorsalis		Lepilemur dorsalis	data deficient	ind		6.7	6.7	0	1	1	817	923	870
Lemuroidea			Lepilemur edwardsi		Lepilemur edwardsi	data deficient	ind	6.5	8	7.25	1	1	2	928	934	931	10	10	20
Lemuroidea			Lepilemur microdon		Lepilemur microdon	data deficient	ind	9.7	9.8	9.75	1	1	2	970		970	1		1
Lemuroidea			Lepilemur ruficaudatus		Lepilemur ruficaudatus	data deficient	ind	8.5	7	8.25	1	1	2	806	803	805	21	23	44
		Galago demidoff group	Galago thomasi		Galago thomasi	data deficient	ind	3.24		3.12	1	0	2	103	130	117	2	1	3
		Galago matschiei group	Galago matschiei		Galago matschiei	data deficient	ind	4.72	4.43	4.62	2	1	3	207	212	210	2	4	6
		Galago orinus group	Galago orinus		Galago orinus	data deficient	ind	2.64		2.64	1	0	1
		Galago zanzibaricus group	Galago granti		Galago granti	data deficient	ind	4.07		4.07	1	0	1
			Otolemur monteiri		Otolemur monteiri	data deficient	ind		11.4	11.4	0	1	1	1515	1122	1319	21	22	43
Cercopithecoidea	Cercopithecinae	Cercopithecus cephus group	Cercopithecus petaurista	buettikoferi	Cercopithecus petaurista_buettikoferi	subspecies	m/f	58.59	52.49	55.54	14	15	29	4400	2900	3650	13	7	20
Cercopithecoidea	Cercopithecinae	Cercopithecus cephus group	Cercopithecus petaurista	petaurista	Cercopithecus petaurista_petaurista	subspecies	m/f	55.7	52.15	53.93	3	5	8	3933	2780	3357	3	5	8
Cercopithecoidea	Cercopithecinae	Cercopithecus mitis group	Cercopithecus albogularis	erythrarchus	Cercopithecus albogularis_erythrarchus	subspecies	m/f	79.31	71.19	75.25	2	5	7	9922	5579	7751	2	5	7
Cercopithecoidea	Cercopithecinae	Cercopithecus mitis group	Cercopithecus albogularis	kibonotensis	Cercopithecus albogularis_kibonotensis	subspecies	m/f	68.67	59.66	64.17	4	2	6	6996	3992	5494	4	2	6
Cercopithecoidea	Cercopithecinae	Cercopithecus mitis group	Cercopithecus albogularis	kolbi	Cercopithecus albogularis_kolbi	subspecies	m/f	74.21	68.66	71.43	9	7	16	6316	4002	5159	9	6	15
Cercopithecoidea	Cercopithecinae		Chlorocebus pygerythrus	hilgerti	Chlorocebus pygerythrus_hilgerti	subspecies	m/f	66.99	60.38	63.69	7	5	12	5429	3653	4541	7	5	12
Cercopithecoidea	Cercopithecinae		Chlorocebus pygerythrus	nesiotes	Chlorocebus pygerythrus_nesiotes	subspecies	m/f	57.85	52.96	55.4	5	5	10	3507	2100	2804	5	5	10
Cercopithecoidea	Cercopithecinae		Chlorocebus pygerythrus	pygerythrus	Chlorocebus pygerythrus_pygerythrus	subspecies	m/f	67.95	61.33	64.64	14	17	31	5496	3860	4678	14	16	30
Cercopithecoidea	Cercopithecinae		Chlorocebus pygerythrus	rufoviridis	Chlorocebus pygerythrus_rufoviridis	subspecies	m/f	65.61	58.19	61.9	4	4	8	4913	4187	4550	4	4	8
Cercopithecoidea	Cercopithecinae		Lophocebus albigena	johnstoni	Lophocebus albigena_johnstoni	subspecies	m/f	97.77	86.65	92.21	9	7	16	7204	5976	6590	7	4	11
Cercopithecoidea	Cercopithecinae	Macaca fascicularis group	Macaca fascicularis	aurea	Macaca fascicularis_aurea	subspecies	m/f	74.8	72.2	73.5	2	3	5	3969	4649	4309	2	3	5
Cercopithecoidea	Cercopithecinae	Macaca fascicularis group	Macaca fascicularis	fascicularis	Macaca fascicularis_fascicularis	subspecies	m/f	64.29	59.84	62.06	45	27	72	4682	3218	3950	44	23	67
Cercopithecoidea	Cercopithecinae	Macaca fascicularis group	Macaca fascicularis	fusca	Macaca fascicularis_fusca	subspecies	m/f	69.04	62.51	65.77	7	4	11	6010	4026	5018	7	4	11
Cercopithecoidea	Cercopithecinae	Macaca fascicularis group	Macaca fascicularis	umbrosa	Macaca fascicularis_umbrosa	subspecies	m/f	72.16	66.9	69.53	2	2	4	7938	3629	5783	2	2	4
Cercopithecoidea	Cercopithecinae	Macaca mulatta group	Macaca mulatta	mulatta	Macaca mulatta_mulatta	subspecies	m/f	87.11	79.25	83.18	8	6	14	7710	5370	6540	8	9	17
Cercopithecoidea	Cercopithecinae	Macaca mulatta group	Macaca mulatta	villosa	Macaca mulatta_villosa	subspecies	m/f	98.75	88.25	93.5	5	2	7	9435	6237	7836	5	2	7
Cercopithecoidea	Colobinae		Colobus guereza	kikuyuensis	Colobus guereza_kikuyuensis	subspecies	m/f	86.27	79.64	82.95	4	3	6	13500	9200	11350	3	4	7
Cercopithecoidea	Colobinae		Colobus guereza	matschiei	Colobus guereza_matschiei	subspecies	m/f	78.76	70.12	74.44	11	9	20	9840	7276	8558	11	9	20
Cercopithecoidea	Colobinae		Colobus guereza	occidentalis	Colobus guereza_occidentalis	subspecies	m/f	77.91	66.36	72.14	3	5	8	8655	7920	8287	3	5	8
Cercopithecoidea	Colobinae		Piliocolobus badius	badius	Piliocolobus badius_badius	subspecies	m/f	64.96	64.01	64.49	15	18	33	8333	7366	7850	3	7	10
Cercopithecoidea	Colobinae		Piliocolobus badius	waldroni	Piliocolobus badius_waldroni	subspecies		61.01	55.41		1	5		6300	5500	5900	1	1	2
Cercopithecoidea	Colobinae	Presbytis melalophos group	Presbytis femoralis	percura	Presbytis femoralis_percura	subspecies	m/f	76.44	69.72	73.08	2	4	6	7257	6889	7073	2	4	6
Cercopithecoidea	Colobinae	Presbytis melalophos group	Presbytis femoralis	robinsoni	Presbytis femoralis_robinsoni	subspecies		82.47	72.27		4	1		7286	6464	6875	4	1	5
Cercopithecoidea	Colobinae	Presbytis melalophos group	Presbytis melalophos	melalophos	Presbytis melalophos_melalophos	subspecies	m/f	71.49	61.43	66.46	7	3	10	6464	6123	6293	7	3	10
Cercopithecoidea	Colobinae	Presbytis melalophos group	Presbytis melalophos	sumatrana	Presbytis melalophos_sumatrana	subspecies	m/f	68.16	58.37	63.26	3	8	11	6766	6733	6749	3	8	11
Cercopithecoidea	Colobinae	Presbytis melalophos group	Presbytis siamensis	cana	Presbytis siamensis_cana	subspecies	m/f	66.98	59.12	63.05	3	5	8	6086	6554	6320	3	5	8
Cercopithecoidea	Colobinae	Presbytis melalophos group	Presbytis siamensis	rhionis	Presbytis siamensis_rhionis	subspecies	m/f	62.42	52.34	57.38	3	2	5	4687	5897	5292	3	2	5
Cercopithecoidea	Colobinae	Presbytis rubicunda group	Presbytis rubicunda	carimatae	Presbytis rubicunda_carimatae	subspecies		72.26	70.37		1	4		7031	7031	7031	1	4	5
Cercopithecoidea	Colobinae	Presbytis rubicunda group	Presbytis rubicunda	rubicunda	Presbytis rubicunda_rubicunda	subspecies	m/f	74.43	67.08	70.75	27	18	45	6283	6042	6162	27	18	45
Hominoidea			Hylobates lar	carpenteri	Hylobates lar_carpenteri	subspecies	m/f	103.48	100.27	101.87	96	86	182	5729	5296	5513	44	37	81
Hominoidea			Hylobates lar	entelloides	Hylobates lar_entelloides	subspecies	m/f	103.41	103.24	103.32	15	7	22	6413	6426	6420	9	3	12
Hominoidea			Pan troglodytes	schweinfurthii	Pan troglodytes_schweinfurthii	subspecies	m/f	451	329.66	390.33	2	2	4	42700	33700	38200	21	26	47
Hominoidea			Pan troglodytes	troglodytes	Pan troglodytes_troglodytes	subspecies	m/f	378.86	347.25	363.05	38	41	79	59700	45800	52750	5	4	9
Hominoidea			Pan troglodytes	verus	Pan troglodytes_verus	subspecies	m/f	389.91	353.57	371.74	7	11	18	46300	41600	43950	1	3	4
Hominoidea			Pongo pygmaeus	morio	Pongo pygmaeus_morio	subspecies	m/f	384.09	330.13	357.11	2	4	6	69561	37497	53529	2	3	5
Hominoidea			Pongo pygmaeus	pygmaeus	Pongo pygmaeus_pygmaeus	subspecies	m/f	432.2	368	400.1	5	2	7
Hominoidea			Pongo pygmaeus	wurmbii	Pongo pygmaeus_wurmbii	subspecies	m/f	422.31	334.74	378.52	20	23	43	86184	36742	61463	4	8	12
	Callitrichinae	Saguinus nigricollis group	Saguinus fuscicollis	fuscus	Saguinus fuscicollis_fuscus	subspecies	m/f	7.87	8.25	8.06	6	6	12	441	434	438	6	6	12
	Callitrichinae	Saguinus nigricollis group	Saguinus fuscicollis	illigeri	Saguinus fuscicollis_illigeri	subspecies	m/f	7.92	8.03	7.98	5	4	9	292	296	294	9	4	13
	Cebinae	Cebus apella group	Cebus nigritus	nigritus	Cebus nigritus_nigritus	subspecies	m/f	71.44	65.03	68.23	27	24	51	3158	2205	2681	27	24	51
	Cebinae	Cebus apella group	Cebus nigritus	robustus	Cebus nigritus_robustus	subspecies	m/f	68.18	63.09	65.63	13	19	32	3481	2274	2877	13	19	32
	Cebinae	Cebus capucinus group	Cebus albifrons	unicolor	Cebus albifrons_unicolor	subspecies	m/f	72.66	79.33	76	6	3	9	3060			2	0
	Cebinae	Cebus capucinus group	Cebus albifrons	versicolor	Cebus albifrons_versicolor	subspecies	m/f	64.2	57.63	60.92	10	10	20	2786	1944	2365	7	7	14
	Saimiriinae	Saimiri sciureus group	Saimiri sciureus	cassiquiarensis	Saimiri sciureus_cassiquiarensis	subspecies	m/f	23.96	22.69	23.33	8	5	13	900	776	838	8	5	13
	Saimiriinae	Saimiri sciureus group	Saimiri sciureus	macrodon	Saimiri sciureus_macrodon	subspecies	m/f	24.74	23.67	24.21	24	21	45	854	794	824	24	21	45
	Saimiriinae	Saimiri sciureus group	Saimiri sciureus	sciureus	Saimiri sciureus_sciureus	subspecies	m/f	23.76	25.21	24.48	16	12	28	811	658	735	12	6	18
			Otolemur garnettii	garnettii	Otolemur garnettii_garnettii	subspecies	ind	10.94	9.5	10.4	5	3	8
			Otolemur garnettii	lasiotis	Otolemur garnettii_lasiotis	subspecies	ind	10	9.47	9.83	4	2	6
			Otolemur garnettii	panganiensis	Otolemur garnettii_panganiensis	subspecies	ind	12.8	11.26	12.58	6	1	7	1196	1142	1169	6	1	7
			Nycticebus coucang	coucang	Nycticebus coucang_coucang	subspecies	ind	11.03	10.04	10.38	5	9	17	679	626	653	56	44	100
			Nycticebus coucang	menagensis	Nycticebus coucang_menagensis	subspecies	ind	11.05	8.88	9.67	4	7	11	750	519	634	3	5	8
			Perodicticus potto	edwardsi	Perodicticus potto_edwardsi	subspecies	ind	13.37	13.48	13.43	7	7	14	1250	1210	1230	5	5	10
			Perodicticus potto	ibeanus	Perodicticus potto_ibeanus	subspecies	ind	14.08		13.62	6	0	9	1050			1	0
			Perodicticus potto	potto	Perodicticus potto_potto	subspecies	ind	12.39	11.4	11.93	24	21	45	781	844	813	12	15	27
					Homo sapiens											65000			1

## Sheet: Figure 6 (Stephan et al. (1981)
species	ID	CerebellarVol	CerebralVol	n	CC
Cheirogaleus_major	111	947	4314	2	21.9518
Cheirogaleus_medius	112	437	1941	2	22.5142
Microcebus_murinus	114	234	1129	6	20.7263
Lepilemur_ruficaudatus	117	1165	4708	3	24.7451
Avahi_laniger	130	1489	6550	2	22.7328
Avahi_occidentalis	131	1383	6026	2	22.9505
Propithecus_verreauxi	132	3957	17040	2	23.2218
Indri_indri	133	5504	25551	2	21.5412
Daubentonia_madagascariensis	136	6461	30196	1	21.3969
Loris_tardigradus	137	728	4551	1	15.9965
Nycticebus_coucang	138	1310	8495	2	15.4208
Perodicticus_potto	139	1699	9418	2	18.0399
Otolemur_crassicaudatus	141	1414	6545	2	21.6043
Galagoides_demidoff	142	413	2240	2	18.4375
Galago_senegalensis	143	672	2997	1	22.4224
Callithrix_jacchus	151	757	5318	4	14.2347
Saguinus_oedipus	164	984	7052	3	13.9535
Callimico_goeldii	166	1240	7733	1	16.0352
Aotus_trivirgatus	171	1873	12128	5	15.4436
Ateles_geoffroyi	184	12438	79946	1	15.558
Lagothrix_lagotricha	186	11268	74822	3	15.0597
Saimiri_sciureus	192	2260	17635	1	12.8154
Macaca_mulatta	202	8965	71080	1	12.6125
Papio_anubis	212	18683	154987	2	12.0546
Cercopithecus_mitis	227	6758	56277	1	12.0085
Cercopithecus_ascanius	231	5828	51279	1	11.3653
Erythrocebus_patas	234	8738	84770	2	10.3079
Pygathrix_nemaeus	242	8063	56189	1	14.3498
Nasalis_larvatus	243	12113	70873	1	17.0911
Piliocolobus_badius	246	8648	57885	2	14.94
Hylobates_lar	271	12078	76001	1	15.8919
Pan_troglodytes_troglodytes	277	43663	313493	1	13.9279
Gorilla_gorilla_gorilla	279	69249	369878	1	18.7221
Homo_sapiens	280	137421	1063399	1	12.9228

## Sheet: Figure 7
N/A

## Sheet: Figure 8
WilsonReederName	English Name	SpecimenID	Wikipedia Name	Hominoidea	Clade	CerebellarVol	SurfaceArea	CerebralVol	AbsGI	FoldingLength	FoldingNumber	Lambda	Delta	CrusVol_obs1	CrusVol_obs2	CrusVol_obs3	CrusVol_1_3	BodyMass	CerebroCerebellar	CerebellarCrus	CerebellarMass	CerebralMass	CrusMass	ROC	ROCCrus
Cebus_apella	Tufted capuchin	ApelleCebusApell_f4b9	Tufted_capuchin	Nonape	Cebidae	5190.54	13956.5	36284.5	2.63316	1058	37	14.9051	5.73887	1012	NA	NA	1012	2.936	14.3051	19.497	1767.9	12358.5	344.687	4178.54	24.219
Ateles_paniscus	Black spider monkey	Atele_6717	Red-faced_spider_monkey	Nonape	Atelidae	9854.55	25067.3	84765.6	2.68624	1924.59	85	14.1146	5.96747	NA	NA	NA	NA	8.28	11.6256	NA	1190.16	10237.4	NA	NA	NA
Ateles_paniscus	Black spider monkey	AteleAtelesAter_7245	Red-faced_spider_monkey	Nonape	Atelidae	7951.72	20839.5	69996.4	2.53719	1786.84	73	13.4993	4.91309	NA	NA	NA	NA	8.28	11.3602	NA	960.353	8453.67	NA	NA	NA
Daubentonia_madagascariensis	Aye-aye	AyeAyeDaubentoni_cb56	Aye_aye	Nonape	Lemuriformes	3032.44	6000.07	17151.1	1.86556	516.742	26	18.0997	2.56152	374	NA	NA	374	2.555	17.6807	12.3333	1186.87	6712.77	146.38	2658.44	14.0684
Colobus_polykomos	King colobus	ColobeColobusPol_6118	King_colobus	Nonape	Colobinae	5787.09	15191.2	40468.4	2.665	1167.55	43	14.2539	5.8843	842	836.095	NA	842	9.1	14.3003	14.5496	635.943	4447.08	92.5275	4945.09	17.027
Aotus_trivirgatus	Douroucouli,Owl monkey,Northern night monkey	DouroucouliAotus_091c	Three-striped_night_monkey	Nonape	Cebidae	1626.5	4439.39	11745.7	1.77659	282.9	10	26.0664	2.65923	216.5	NA	NA	216.5	0.989	13.8477	13.3108	1644.59	11876.3	218.908	1410	15.3546
Galago_demidoff	Demidoff's galago	GalagoDemidoviiG_6cf3	Prince_Demidoffs_bushbaby	Nonape	Galagonidae	320.562	1238.43	1925.2	1.65476	80.0233	6	27.377	1.78731	NA	NA	NA	NA	0.075	16.6508	NA	4274.17	25669.4	NA	NA	NA
Semnopithecus_entellus	Hanuman langur	LangurIndienPith_8390	Northern_plains_gray_langur	Nonape	Colobinae	6748.56	17509.9	49915.8	2.6708	1337.52	50	14.0077	6.08752	NA	NA	NA	NA	14.742	13.5199	NA	457.778	3385.96	NA	NA	NA
Eulemur_mongoz	Mongoose lemur	LemurMongosLemur_b941	Mongoose_lemur	Nonape	Lemuriformes	3223.56	5561.83	14495.5	1.93454	435.898	25	19.3514	3.08378	NA	NA	NA	NA	1.212	22.2383	NA	2659.7	11960	NA	NA	NA
Lepilemur_ruficaudatus	Red-tailed sportive lemur	LepilemurAQueueR_309f	Red-tailed_sportive_lemur	Nonape	Lemuriformes	882.281	1934.24	4087.3	1.5646	108.906	7	33.661	0.930144	NA	NA	NA	NA	0.805	21.5859	NA	1096	5077.39	NA	NA	NA
Lemur_catta	Ring-tailed lemur	MakiCattaLemurCa_dec8	Ring-tailed_lemur	Nonape	Lemuriformes	2035.22	4706.08	12657.7	1.79173	392.269	23	19.3308	2.33168	NA	NA	NA	NA	2.21	16.0789	NA	920.913	5727.48	NA	NA	NA
Cercocebus_atys	Sooty mangabey	MangabeyCouronne_6b65	Cercocebus_lunulatus	Nonape	Papionini	5362.43	20510.5	51689	3.05651	1740.59	74	11.2411	6.16312	NA	NA	NA	NA	8.6	10.3744	NA	623.539	6010.35	NA	NA	NA
Saguinus_oedipus	Cotton-top tamarin	MarsousetOedipom_e834	Cotton-top_tamarin	Nonape	Cebidae	750.05	2791.36	6254.43	1.70036	161.926	9	30.1355	2.17075	NA	NA	NA	NA	0.431	11.9923	NA	1740.26	14511.4	NA	NA	NA
Mirza_coquereli	Coquerel's mouse lemur	MicrocebeDeCoque_e3a9	Coquerels_giant_mouse_lemur	Nonape	Lemuriformes	883.863	1924.31	3884.83	1.61018	105.563	7	33.332	1.56306	NA	NA	NA	NA	0.312	22.7517	NA	2832.89	12451.4	NA	NA	NA
Microcebus_murinus	Grey mouse lemur	MicrocebeMignonM_ca6c	Gray_mouse_lemur	Nonape	Lemuriformes	169.891	626.764	809.312	1.49237	43.9044	9	28.7162	-0.0824343	NA	NA	NA	NA	0.065	20.992	NA	2613.7	12451	NA	NA	NA
Cercopithecus_cephus_cephus	Moustached guenon	MoustacLasiopygi_23cc	Moustached_guenon	Nonape	Cercopithecini	3697.3	17318.6	41537.9	2.98584	1471.99	54	11.6691	5.93087	NA	NA	NA	NA	3.585	8.90102	NA	1031.32	11586.6	NA	NA	NA
Loris_tardigradus	Red slender loris	NycticebusTardig_08cb	Red_slender_loris	Nonape	Loridae	446.656	1607.09	3071.11	1.57287	130.461	11	22.6798	0.978701	NA	NA	NA	NA	0.193	14.5438	NA	2314.28	15912.5	NA	NA	NA
Callithrix_penicillata	Black-pencilled marmoset	OuistitiAPinceau_b4aa	Black-tufted_marmoset	Nonape	Cebidae	484.891	2201.69	3937.97	1.82568	142.143	7	25.5491	2.71476	NA	NA	NA	NA	0.328	12.3132	NA	1478.33	12006	NA	NA	NA
Trachypithecus_(Trachypithecus)_germaini	Indochinese lutung	PithecusGermaini_6a2c	Indochinese_lutung	Nonape	Colobinae	3756.08	14245.4	37987.6	2.60673	1112.63	44	14.1525	5.72713	NA	NA	NA	NA	NA	9.88765	NA	NA	NA	NA	NA	NA
Saimiri_sciureus	Common squirrel monkey	SaimiriCassiquia_7176	Squirrel_monkey	Nonape	Cebidae	882.938	4907.96	9391.62	2.27994	395.947	14	16.2881	4.25144	103	NA	NA	103	0.799	9.40134	11.6656	1105.05	11754.2	128.911	779.938	13.2062
Saimiri_sciureus	Common squirrel monkey	SaimiriCassiquia_eb44	Squirrel_monkey	Nonape	Cebidae	957.094	4116.25	7687.6	2.1852	331.176	17	16.7394	4.0595	NA	NA	NA	NA	0.799	12.4498	NA	1197.86	9621.52	NA	NA	NA
Lagothrix_lagotricha	Common woolly monkey	SingeLaineuxLago_0f84	Brown_woolly_monkey	Nonape	Atelidae	5595.23	17841.2	49384.9	2.7408	1522.77	52	12.3321	5.55021	873.75	782.797	NA	873.75	7.15	11.3298	15.616	782.55	6906.98	122.203	4721.48	18.5058
Varecia_variegata_variegata	Black-and-white ruffed lemur	VariNoirEtBlancL_4d0e	Black-and-white_ruffed_lemur	Nonape	Lemuriformes	3376.94	4691.24	16032.4	1.52571	398.962	26	22.5551	0.481061	NA	NA	NA	NA	3.575	21.0632	NA	944.599	4484.58	NA	NA	NA
Chlorocebus_sabaeus	Green monkey	VervetCercopithe_72ae	Green_monkey	Nonape	Cercopithecini	4169.02	18028.5	53627	2.62151	1481.1	65	13.6511	5.34676	505	538.164	NA	505	4.312	7.77409	12.1132	966.841	12436.7	117.115	3664.02	13.7827
Papio_hamadryas	Hamadryas baboon	BabouinCercopith_a723	Hamadryas_baboon	Nonape	Papionini	9478.3	30136.6	89861.2	3.10619	2503.47	89	11.337	6.36946	1841	NA	NA	1841	14.15	10.5477	19.4233	669.844	6350.61	130.106	7637.3	24.1054
Macaca_fascicularis	Crab-eating macaque	MacacaFascicular_3a21	Crab-eating_macaque	Nonape	Papionini	5732.17	22655.4	57743.8	3.13581	1770.32	65	11.906	6.84429	NA	NA	NA	NA	4.251	9.92691	NA	1348.43	13583.6	NA	NA	NA
Macaca_fascicularis	Crab-eating macaque	MacacaFascicularis_32200	Crab-eating_macaque	Nonape	Papionini	5635.62	15910.2	46343.6	2.54995	1222.71	36	15.009	5.50774	NA	NA	NA	NA	4.251	12.1605	NA	1325.72	10901.8	NA	NA	NA
Macaca_fascicularis	Crab-eating macaque	MacacaFascicularis_32202	Crab-eating_macaque	Nonape	Papionini	7692.38	19574.5	57027.1	2.73203	1470.21	50	14.4063	6.11093	NA	NA	NA	NA	4.251	13.489	NA	1809.54	13415	NA	NA	NA
Macaca_fascicularis	Crab-eating macaque	MacacaFascicularis_32204	Crab-eating_macaque	Nonape	Papionini	6636.5	16997.8	46229.1	2.72875	1316.47	43	14.0615	5.88087	NA	NA	NA	NA	4.251	14.3557	NA	1561.16	10874.9	NA	NA	NA
Macaca_fascicularis	Crab-eating macaque	MacacaFascicularis_32205	Crab-eating_macaque	Nonape	Papionini	7288.75	19499.2	56314.1	2.74444	1470.99	51	14.1183	6.19673	NA	NA	NA	NA	4.251	12.943	NA	1714.6	13247.3	NA	NA	NA
Macaca_fascicularis	Crab-eating macaque	MacacaFascicularis_mf01	Crab-eating_macaque	Nonape	Papionini	6779.88	16672.4	44869.1	2.73033	1295.87	46	13.7055	6.01302	NA	NA	NA	NA	4.251	15.1103	NA	1594.89	10555	NA	NA	NA
Macaca_fascicularis	Crab-eating macaque	MacacaFascicularis_mf02	Crab-eating_macaque	Nonape	Papionini	5491.88	15678.2	43367.9	2.62643	1228.33	44	14.205	5.66135	NA	NA	NA	NA	4.251	12.6635	NA	1291.9	10201.8	NA	NA	NA
Macaca_fascicularis	Crab-eating macaque	MacaqueCrabierMa_8f9e	Crab-eating_macaque	Nonape	Papionini	3548.03	11731.3	27656.9	2.65252	1044.62	50	12.3407	5.05986	698	NA	NA	698	4.251	12.8287	19.6729	834.634	6505.98	164.197	2850.03	24.491
Gorilla_beringei_graueri	Eastern lowland gorilla	GorillaBeringeiG_0854	Eastern gorilla	Ape	Hominoidea	46163.1	55806.6	272908	2.74278	4403.8	120	14.2611	5.54184	NA	NA	NA	NA	130	16.9153	NA	355.101	2099.29	NA	NA	NA
Gorilla_gorilla_gorilla	Western lowland gorilla	Gorilla_kinyani	Western lowland gorilla	Ape	Hominoidea	58402.2	56709.1	237690	3.05606	4534.38	107	12.1509	6.43102	13107	NA	NA	13107	120.95	24.5708	22.4427	482.862	1965.19	108.367	45295.2	28.9369
Lophocebus_albigena	Grey-cheeked mangabey	MangabeyCercoceb_4458	Grey-cheeked_mangabey	Nonape	Papionini	6320.46	19729.3	49185	3.03906	1718.56	58	10.9729	5.99367	NA	NA	NA	NA	6.95	12.8504	NA	909.418	7076.97	NA	NA	NA
Cebus_capucinus	White-faced sapajou	SapajouCapucinCe_d971	White-headed_capuchin	Nonape	Cebidae	4274.46	14128.9	40050.7	2.49585	1082.61	40	15.467	5.31732	NA	NA	NA	NA	2.861	10.6726	NA	1494.05	13998.9	NA	NA	NA
Pongo_pygmaeus	Bornean orangutan	Orangutan_80bb	Orangutan	Ape	Hominoidea	25757.3	43992.1	184458	2.80732	3514.67	113	12.9615	6.03595	6081	6998.85	NA	6081	58.542	13.9638	23.6088	439.98	3150.87	103.874	19676.3	30.9051
Macaca_mulatta	Rhesus monkey	MacaqueRhesusMac_bdf8	Rhesus_macaque	Nonape	Papionini	3626.47	11973.7	27757.8	2.70077	972.811	27	13.4616	5.57753	500	NA	NA	500	6.793	13.0647	13.7875	533.854	4086.23	73.6052	3126.47	15.9925
Macaca_mulatta	Rhesus monkey	MacacaMulatta_32198	Rhesus_macaque	Nonape	Papionini	10818.9	26023.2	77682.5	2.9557	2044.08	89	12.6009	6.43053	NA	NA	NA	NA	6.793	13.927	NA	1592.65	11435.7	NA	NA	NA
Macaca_mulatta	Rhesus monkey	MacacaMulatta_32199	Rhesus_macaque	Nonape	Papionini	10766.8	26291.3	81225.7	2.89867	2008	68	13.2738	6.45635	NA	NA	NA	NA	6.793	13.2553	NA	1584.98	11957.3	NA	NA	NA
Macaca_mulatta	Rhesus monkey	MacacaMulatta_32201	Rhesus_macaque	Nonape	Papionini	10652.1	24617	72568	2.92587	1930.98	65	12.7726	6.36214	NA	NA	NA	NA	6.793	14.6788	NA	1568.1	10682.8	NA	NA	NA
Macaca_mulatta	Rhesus monkey	MacacaMulatta_32203	Rhesus_macaque	Nonape	Papionini	10259.5	24658.3	74173.9	2.88831	1887.94	66	13.2848	6.41852	NA	NA	NA	NA	6.793	13.8317	NA	1510.3	10919.2	NA	NA	NA
Macaca_mulatta	Rhesus monkey	MacacaMulatta_mm01	Rhesus_macaque	Nonape	Papionini	8986.75	25952.4	78893.8	2.91742	2067.48	68	12.6554	6.22496	NA	NA	NA	NA	6.793	11.391	NA	1322.94	11614	NA	NA	NA
Pan_troglodytes_troglodytes	Central chimpanzee	Chimp_Abby_Yerkes	Chimpanzee	Ape	Hominoidea	57450	75454.5	315964	3.36338	5245.59	210	12.413	8.17787	NA	NA	17397	17397	52.75	18.1825	30.282	1089.1	5989.84	329.801	40053	43.4349
Pan_troglodytes_troglodytes	Central chimpanzee	Chimp_Amanda_Yerkes	Chimpanzee	Ape	Hominoidea	50279	72352.9	305460	3.29865	5001.51	190	12.9958	7.96829	NA	NA	17474	17474	52.75	16.4601	34.7541	953.156	5790.7	331.261	32805	53.2663
Pan_troglodytes_troglodytes	Central chimpanzee	Chimp_Artemus_Yerkes	Chimpanzee	Ape	Hominoidea	47895	67581.5	260889	3.42273	4611.87	191	12.6145	8.34658	NA	NA	14241	14241	52.75	18.3584	29.7338	907.962	4945.76	269.972	33654	42.3159
Pan_troglodytes_troglodytes	Central chimpanzee	Chimp_Arthur_Yerkes	Chimpanzee	Ape	Hominoidea	58581	66537.1	281290	3.20487	4669.96	184	12.9881	7.75386	NA	NA	18107	18107	52.75	20.8258	30.9093	1110.54	5332.52	343.261	40474	44.7374
Pan_troglodytes_troglodytes	Central chimpanzee	Chimp_Azalea_Yerkes	Chimpanzee	Ape	Hominoidea	57047	61232.6	238143	3.29564	4293.88	181	12.7993	7.86075	NA	NA	15544	15544	52.75	23.9549	27.2477	1081.46	4514.56	294.673	41503	37.4527
Pan_troglodytes_troglodytes	Central chimpanzee	Chimp_Barbara_Yerkes	Chimpanzee	Ape	Hominoidea	59056	67348.8	284482	3.21965	4673.42	169	13.3086	7.75671	NA	NA	15174	15174	52.75	20.7592	25.6943	1119.55	5393.02	287.659	43882	34.5791
Pan_troglodytes_troglodytes	Central chimpanzee	Chimp_Barney_Yerkes	Chimpanzee	Ape	Hominoidea	61711	77455.6	302061	3.55772	5252.57	208	12.3651	8.56368	16565	15879	NA	16565	52.75	20.43	26.8429	1169.88	5726.28	314.028	45146	36.6921
Pan_troglodytes_troglodytes	Central chimpanzee	Chimp_Carl_Yerkes	Chimpanzee	Ape	Hominoidea	39663	66565.1	271019	3.28672	4773.48	198	12.6396	7.62497	NA	NA	14377	14377	52.75	14.6348	36.2479	751.905	5137.8	272.55	25286	56.8575
Pan_troglodytes_troglodytes	Central chimpanzee	Chimp_David_Yerkes	Chimpanzee	Ape	Hominoidea	40290	66984.5	294927	3.12618	4503.29	159	13.7571	7.99601	11870	NA	NA	11870	52.75	13.661	29.4614	763.791	5591.03	225.024	28420	41.7664
Homo_sapiens	Human	Human_51058	Human	Ape	Hominoidea	124865	198996	966763	4.20869	12544.3	418	11.3432	10.1919	35159	41205	NA	35159	65	12.9158	28.1576	1921	14873.3	540.908	89706	39.1936
Homo_sapiens	Human	Human_51060	Human	Ape	Hominoidea	134173	194959	884144	4.37633	11579	362	11.5462	11.0642	NA	NA	45260	45260	65	15.1755	33.7326	2064.2	13602.2	696.308	88913	50.9037
Homo_sapiens	Human	Human_51061	Human	Ape	Hominoidea	135201	186541	844165	4.31856	11749.5	445	10.838	10.4576	NA	NA	42192	42192	65	16.0159	31.2069	2080.02	12987.1	649.108	93009	45.3634
Homo_sapiens	Human	Human_51062	Human	Ape	Hominoidea	137673	175927	829860	4.1195	10746.8	325	12.1042	10.3181	37857	NA	NA	37857	65	16.5899	27.4978	2118.05	12767.1	582.415	99816	37.9268
Homo_sapiens	Human	Human_51063	Human	Ape	Hominoidea	140324	219541	1.04466e+06	4.40942	13564.9	443	11.0688	10.6502	NA	NA	41743	41743	65	13.4325	29.7476	2158.83	16071.7	642.2	98581	42.3439
Homo_sapiens	Human	Human_51114	Human	Ape	Hominoidea	159412	236309	1.2028e+06	4.3205	14548.4	508	11.1675	10.6592	NA	NA	46388	46388	65	13.2534	29.0994	2452.49	18504.6	713.662	113024	41.0426
Homo_sapiens	Human	Human_51116	Human	Ape	Hominoidea	160387	235943	1.13418e+06	4.4861	14414.2	458	10.9101	10.9138	48269	NA	NA	48269	65	14.1412	30.0953	2467.49	17448.9	742.6	112118	43.052
Homo_sapiens	Human	Human_51118	Human	Ape	Hominoidea	166446	192414	921538	4.20155	12276.7	396	11.1025	10.1218	53463	NA	NA	53463	65	18.0618	32.1203	2560.71	14177.5	822.508	112983	47.3195
Homo_sapiens	Human	Human_51152	Human	Ape	Hominoidea	144018	235404	1.12611e+06	4.4972	14544.2	450	10.7713	10.7998	41233	NA	37436	41233	65	12.789	28.6304	2215.66	17324.7	634.354	102785	40.1158
Homo_sapiens	Human	Human_51153	Human	Ape	Hominoidea	160291	226283	1.11436e+06	4.35329	13780.4	453	11.3935	10.7238	47813	NA	NA	47813	65	14.3842	29.8289	2466.02	17144	735.585	112478	42.5088
Pan_paniscus	Pygmy chimpanzee	Bonobo_brian	Bonobo	Ape	Hominoidea	48408.4	60664.9	243036	3.22112	4567.1	112	11.8912	7.33742	6627	NA	NA	6627	39.1	19.9182	13.6898	1238.07	6215.74	169.488	41781.4	15.8611
Hylobates_lar	Common gibbon	Gibbon_buddy	Gibbon	Ape	Hominoidea	8681.29	20570.4	60685.5	2.75445	1789.44	61	12.1827	5.40406	NA	NA	NA	NA	5.595	14.3054	NA	1551.62	10846.4	NA	NA	NA
